# Supplementary material for: [Aqua­bis­(nitrato-κO)copper(II)]-μ-{bis­[5-methyl-3-(pyridin-2-yl)-1H-pyrazol-4-yl]selenide}-[diaqua­(nitrato-κO)copper(II)] nitrate monohydrate
Source: Acta Crystallogr Sect E Struct Rep Online. 2012 Nov 14;68(Pt 12):m1472–3. doi: 10.1107/S1600536812045217 (PMC3588734; doi:10.1107/S1600536812045217)
Supplement: Supplementary file 1 [file e-68-m1472-sup1.cif]

##############################################################################
#                                                                            #
# This CIF contains the data in a paper accepted for publication in          #
# Acta Crystallographica Section E. It conforms to the requirements of       #
# Notes for Authors for Acta Crystallographica Section E, and has been       #
# peer reviewed under the auspices of the IUCr Commission on Journals.       #
#                                                                            #
# Full details of the Crystallographic Information File format               #
# are given in the paper "The Crystallographic Information File (CIF):       #
# a New Standard Archive File for Crystallography" by S. R. Hall, F. H.      #
# Allen and I. D. Brown [Acta Cryst. (1991), A47, 655-685].                  #
#                                                                            #
# The current version of the core CIF dictionary is obtainable from          #
# ftp://ftp.iucr.org/pub/cif_core.dic.                                       #
#                                                                            #
# Software is freely available for graphical display of the structure(s)     #
# in this CIF. For information consult the CIF software page                 #
# http://www.iucr.org/resources/cif/software.                                #
#                                                                            #
# This file may be used for bona fide research purposes within the           #
# scientific community so long as proper attribution is given to the journal # 
# article from which it was obtained.                                        #
#                                                                            #
##############################################################################
data_I
_audit_creation_method     SHELXL-97
_chemical_name_systematic
;
[Aquabis(nitrato-\k<i>O</i>)copper(II)]\m-{bis[5-methyl-3-(pyridin-2-yl)-
1<i>H</i>-pyrazol-4-yl]selenide}-[diaqua(nitrato-\k<i>O</i>)copper(II)]
nitrate monohydrate
;
_chemical_name_common     ?
_chemical_formula_moiety     'C18 H22 Cu2 N9 O12 Se +, N O3 -, H2 O'
_chemical_formula_sum     'C18 H24 Cu2 N10 O16 Se'
_chemical_formula_iupac     '[Cu2 (N O3)3 (C18 H16 N6 Se) (H2 O)3] N O3, H2 O'
_chemical_formula_weight     842.51
_chemical_melting_point     ?
_symmetry_cell_setting     triclinic
_symmetry_space_group_name_H-M     'P -1'
_symmetry_space_group_name_Hall     '-P 1'
loop_
    _symmetry_equiv_pos_as_xyz
    'x, y, z'
    '-x, -y, -z'
_cell_length_a     10.102(2)
_cell_length_b     11.629(2)
_cell_length_c     12.796(3)
_cell_angle_alpha     98.56(3)
_cell_angle_beta     93.07(3)
_cell_angle_gamma     93.04(3)
_cell_volume     1481.5(5)
_cell_formula_units_Z     2
_cell_measurement_reflns_used     6135
_cell_measurement_theta_min     3.49
_cell_measurement_theta_max     28.38
_cell_measurement_temperature     100(2)
_exptl_crystal_description     block
_exptl_crystal_colour     green
_exptl_crystal_size_max     0.27
_exptl_crystal_size_mid     0.23
_exptl_crystal_size_min     0.13
_exptl_crystal_density_diffrn     1.889
_exptl_crystal_density_meas     ?
_exptl_crystal_density_method     'not measured'
_exptl_crystal_F_000     844
_exptl_absorpt_coefficient_mu     2.755
_exptl_absorpt_correction_type     multi-scan
_exptl_absorpt_process_details     '(SADABS; Sheldrick, 1996)'
_exptl_absorpt_correction_T_min     0.4762
_exptl_absorpt_correction_T_max     0.7155
_exptl_special_details
;
;
_diffrn_ambient_temperature     100(2)
_diffrn_radiation_type     MoK\a
_diffrn_radiation_wavelength     0.71073
_diffrn_radiation_source     'fine-focus sealed tube'
_diffrn_radiation_monochromator     'graphite'
_diffrn_measurement_device_type     'Bruker APEXII CCD'
_diffrn_measurement_device
                              '62mm x 62mm CCD camera on three-circle goniostat'
_diffrn_measurement_method     '\f and \w scans'
_diffrn_detector_area_resol_mean     ?
_diffrn_reflns_number     11167
_diffrn_reflns_av_R_equivalents     0.0733
_diffrn_reflns_av_sigmaI/netI     0.0738
_diffrn_reflns_theta_min     3.47
_diffrn_reflns_theta_max     28.39
_diffrn_reflns_theta_full     25.00
_diffrn_measured_fraction_theta_max     0.966
_diffrn_measured_fraction_theta_full     0.991
_diffrn_reflns_limit_h_min     -13
_diffrn_reflns_limit_h_max     13
_diffrn_reflns_limit_k_min     -15
_diffrn_reflns_limit_k_max     15
_diffrn_reflns_limit_l_min     -17
_diffrn_reflns_limit_l_max     17
_diffrn_standards_number     ?
_diffrn_standards_interval_count     ?
_diffrn_standards_interval_time     ?
_diffrn_standards_decay_%     ?
_refine_special_details
;
Refinement of <i>F</i>^2^ against ALL reflections. The weighted <i>R</i>-factor
<i>wR</i> and goodness of fit <i>S</i> are based on <i>F</i>^2^, conventional
<i>R</i>-factors <i>R</i> are based on <i>F</i>, with <i>F</i> set to zero for
negative <i>F</i>^2^. The threshold expression of <i>F</i>^2^ >
\s(<i>F</i>^2^) is used only for calculating <i>R</i>-factors(gt) <i>etc</i>.
and is not relevant to the choice of reflections for refinement.
<i>R</i>-factors based on <i>F</i>^2^ are statistically about twice as large
as those based on <i>F</i>, and <i>R</i>- factors based on ALL data will be
even larger.
;
_reflns_number_total     6511
_reflns_number_gt     5817
_reflns_threshold_expression     I>2\s(I)
_refine_ls_structure_factor_coef     Fsqd
_refine_ls_matrix_type     full
_refine_ls_R_factor_all     0.1451
_refine_ls_R_factor_gt     0.0800
_refine_ls_wR_factor_gt     0.1887
_refine_ls_wR_factor_ref     0.2228
_refine_ls_goodness_of_fit_ref     1.021
_refine_ls_restrained_S_all     1.029
_refine_ls_number_reflns     6511
_refine_ls_number_parameters     418
_refine_ls_number_restraints     39
_refine_ls_hydrogen_treatment     constr
_refine_ls_weighting_scheme     calc
_refine_ls_weighting_details
                 'calc w=1/[\s^2^(Fo^2^)+(0.1001P)^2^] where P=(Fo^2^+2Fc^2^)/3'
_atom_sites_solution_hydrogens     geom
_atom_sites_solution_primary     direct
_atom_sites_solution_secondary     difmap
_refine_ls_shift/su_max     0.002
_refine_ls_shift/su_mean     0.000
_refine_diff_density_max     2.050
_refine_diff_density_min     -1.346
_refine_ls_extinction_method     none
_refine_ls_extinction_coef     ?
loop_
    _atom_type_symbol
    _atom_type_description
    _atom_type_scat_dispersion_real
    _atom_type_scat_dispersion_imag
    _atom_type_scat_source
    'C' 'C' 0.0033 0.0016
                         'International Tables Vol C Tables 4.2.6.8 and 6.1.1.4'
    'H' 'H' 0.0000 0.0000
                         'International Tables Vol C Tables 4.2.6.8 and 6.1.1.4'
    'N' 'N' 0.0061 0.0033
                         'International Tables Vol C Tables 4.2.6.8 and 6.1.1.4'
    'O' 'O' 0.0106 0.0060
                         'International Tables Vol C Tables 4.2.6.8 and 6.1.1.4'
    'Cu' 'Cu' 0.3201 1.2651
                         'International Tables Vol C Tables 4.2.6.8 and 6.1.1.4'
    'Se' 'Se' -0.0929 2.2259
                         'International Tables Vol C Tables 4.2.6.8 and 6.1.1.4'
_computing_data_collection     'APEX2 (Bruker, 2007)'
_computing_cell_refinement     'SAINT (Bruker, 2007)'
_computing_data_reduction     'SAINT (Bruker, 2007)'
_computing_structure_solution     'SIR2004 (Burla <i>et al.</i>, 2005)'
_computing_structure_refinement     'SHELXL97 (Sheldrick, 2008)'
_computing_molecular_graphics     'DIAMOND (Brandenburg, 1999)'
_computing_publication_material     'SHELXL97 (Sheldrick, 2008)'
loop_
    _atom_site_type_symbol
    _atom_site_label
    _atom_site_fract_x
    _atom_site_fract_y
    _atom_site_fract_z
    _atom_site_U_iso_or_equiv
    _atom_site_adp_type
    _atom_site_calc_flag
    _atom_site_refinement_flags
    _atom_site_occupancy
    _atom_site_symmetry_multiplicity
    _atom_site_disorder_assembly
    _atom_site_disorder_group
    Se Se1 0.21129(9) 0.43349(8) 0.24378(7) 0.0235(3) Uani d . 1 1 . .
    Cu Cu1 0.02084(10) 0.23134(10) 0.60026(9) 0.0206(3) Uani d . 1 1 . .
    Cu Cu2 0.44191(10) 0.14805(10) -0.10606(9) 0.0216(3) Uani d . 1 1 . .
    O O1 0.5970(6) 0.0816(5) -0.1753(5) 0.0272(16) Uani d . 1 1 . .
    H H1O1 0.5992 0.1308 -0.2182 0.041 Uiso d R 1 1 . .
    H H2O1 0.6854 0.0643 -0.1449 0.041 Uiso d R 1 1 . .
    O O2 0.3959(6) 0.2470(6) -0.2494(5) 0.0316(16) Uani d . 1 1 . .
    O O3 0.4542(10) 0.3529(9) -0.3672(9) 0.0775(16) Uani d . 1 1 . .
    O O4 0.5925(10) 0.2392(9) -0.3114(9) 0.0775(16) Uani d U 1 1 . .
    O O5 0.3321(6) 0.0230(6) -0.1982(6) 0.0372(18) Uani d D 1 1 . .
    O O6 0.3899(10) -0.0632(9) -0.0650(10) 0.0775(16) Uani d DU 1 1 . .
    O O7 0.2943(10) -0.1626(9) -0.2145(9) 0.0775(16) Uani d DU 1 1 . .
    O O8 0.1528(6) 0.1420(6) 0.6666(5) 0.0258(15) Uani d . 1 1 . .
    H H1O8 0.1165 0.0833 0.6890 0.039 Uiso d R 1 1 . .
    H H2O8 0.2230 0.1798 0.7126 0.039 Uiso d R 1 1 . .
    O O9 -0.1007(6) 0.0624(6) 0.5480(5) 0.0289(15) Uani d . 1 1 . .
    H H1O9 -0.1127 0.0330 0.6044 0.043 Uiso d R 1 1 . .
    H H2O9 -0.0410 0.0253 0.5155 0.043 Uiso d PR 0.50 1 . .
    H H3O9 -0.1677 0.0810 0.5121 0.043 Uiso d PR 0.50 1 . .
    O O10 -0.0814(6) 0.2541(5) 0.7294(5) 0.0211(14) Uani d . 1 1 . .
    O O11 0.0904(6) 0.3763(5) 0.7686(5) 0.0254(15) Uani d . 1 1 . .
    O O12 -0.0468(7) 0.3494(6) 0.8898(5) 0.0302(16) Uani d . 1 1 . .
    O O13 -0.1565(6) -0.0198(6) 0.7310(5) 0.0289(16) Uani d . 1 1 . .
    O O14 0.0347(6) 0.0339(6) 0.8173(5) 0.0245(15) Uani d . 1 1 . .
    O O15 -0.1499(6) 0.0426(6) 0.8989(5) 0.0266(15) Uani d . 1 1 . .
    O O1WA 0.3744(16) 0.0262(14) 0.5467(12) 0.052(3) Uani d PU 0.50 1 . .
    H H1WA 0.3750 0.0219 0.6157 0.078 Uiso d PR 0.50 1 . .
    H H2WA 0.4560 0.0074 0.5262 0.078 Uiso d PR 0.50 1 . .
    O O1WB 0.2742(16) -0.1094(14) 0.6081(12) 0.052(3) Uani d PU 0.50 1 . .
    H H1WB 0.2220 -0.1701 0.5659 0.078 Uiso d PR 0.50 1 . .
    H H2WB 0.2854 -0.1259 0.6728 0.078 Uiso d PR 0.50 1 . .
    N N1 0.2979(7) 0.2094(6) -0.0216(6) 0.0208(17) Uani d . 1 1 . .
    N N2 0.1677(7) 0.1782(6) -0.0076(6) 0.0191(16) Uani d . 1 1 . .
    H H1N2 0.1358 0.1221 -0.0461 0.023 Uiso d R 1 1 . .
    N N3 0.5397(7) 0.2878(6) -0.0177(6) 0.0188(16) Uani d . 1 1 . .
    N N4 0.1334(7) 0.2424(7) 0.4797(6) 0.0222(17) Uani d . 1 1 . .
    N N5 0.2575(7) 0.2116(7) 0.4554(6) 0.0228(17) Uani d . 1 1 . .
    H H1N 0.3032 0.1655 0.4873 0.027 Uiso d R 1 1 . .
    N N6 -0.0912(7) 0.3259(7) 0.5166(6) 0.0224(17) Uani d . 1 1 . .
    N N7 0.3367(10) -0.0720(9) -0.1549(10) 0.062(3) Uani d DU 1 1 . .
    N N8 0.4817(9) 0.2826(8) -0.3083(7) 0.037(2) Uani d . 1 1 . .
    N N9 -0.0101(7) 0.3290(7) 0.7998(6) 0.0243(18) Uani d . 1 1 . .
    N N10 -0.0915(7) 0.0180(6) 0.8146(6) 0.0224(17) Uani d . 1 1 . .
    C C1 -0.0184(8) 0.2275(8) 0.1079(7) 0.021(2) Uani d . 1 1 . .
    H H1A -0.0662 0.1677 0.0582 0.031 Uiso calc R 1 1 . .
    H H1B -0.0611 0.2994 0.1085 0.031 Uiso calc R 1 1 . .
    H H1C -0.0175 0.2055 0.1773 0.031 Uiso calc R 1 1 . .
    C C2 0.1202(8) 0.2428(8) 0.0766(6) 0.0164(18) Uani d . 1 1 . .
    C C3 0.2234(9) 0.3198(8) 0.1218(7) 0.022(2) Uani d . 1 1 . .
    C C4 0.3337(8) 0.2966(8) 0.0588(7) 0.0184(18) Uani d . 1 1 . .
    C C5 0.4711(8) 0.3463(8) 0.0583(7) 0.0198(19) Uani d . 1 1 . .
    C C6 0.5225(9) 0.4453(7) 0.1248(7) 0.0203(19) Uani d . 1 1 . .
    H H6 0.4725 0.4836 0.1766 0.024 Uiso calc R 1 1 . .
    C C7 0.6512(8) 0.4853(8) 0.1111(7) 0.0213(19) Uani d . 1 1 . .
    H H7 0.6889 0.5514 0.1547 0.026 Uiso calc R 1 1 . .
    C C8 0.7243(9) 0.4275(8) 0.0331(7) 0.024(2) Uani d . 1 1 . .
    H H8 0.8102 0.4548 0.0232 0.029 Uiso calc R 1 1 . .
    C C9 0.6673(8) 0.3289(7) -0.0294(7) 0.0178(18) Uani d . 1 1 . .
    H H9 0.7164 0.2890 -0.0810 0.021 Uiso calc R 1 1 . .
    C C10 0.4320(9) 0.2365(10) 0.3298(9) 0.039(3) Uani d . 1 1 . .
    H H10A 0.4872 0.2059 0.3812 0.059 Uiso calc R 1 1 . .
    H H10B 0.4744 0.3068 0.3132 0.059 Uiso calc R 1 1 . .
    H H10C 0.4185 0.1802 0.2667 0.059 Uiso calc R 1 1 . .
    C C11 0.2990(9) 0.2627(8) 0.3746(7) 0.0216(19) Uani d . 1 1 . .
    C C12 0.1988(9) 0.3295(7) 0.3456(7) 0.0189(19) Uani d . 1 1 . .
    C C13 0.0964(8) 0.3147(8) 0.4154(7) 0.021(2) Uani d . 1 1 . .
    C C14 -0.0378(8) 0.3594(8) 0.4312(7) 0.0181(18) Uani d . 1 1 . .
    C C15 -0.1049(9) 0.4238(8) 0.3645(7) 0.024(2) Uani d . 1 1 . .
    H H15 -0.0666 0.4441 0.3048 0.029 Uiso calc R 1 1 . .
    C C16 -0.2299(9) 0.4566(8) 0.3895(8) 0.024(2) Uani d . 1 1 . .
    H H16 -0.2769 0.5015 0.3478 0.029 Uiso calc R 1 1 . .
    C C17 -0.2853(9) 0.4213(8) 0.4786(8) 0.027(2) Uani d . 1 1 . .
    H H17 -0.3695 0.4428 0.4964 0.032 Uiso calc R 1 1 . .
    C C18 -0.2157(8) 0.3552(8) 0.5394(7) 0.021(2) Uani d . 1 1 . .
    H H18 -0.2542 0.3300 0.5971 0.025 Uiso calc R 1 1 . .
loop_
    _atom_site_aniso_label
    _atom_site_aniso_U_11
    _atom_site_aniso_U_22
    _atom_site_aniso_U_33
    _atom_site_aniso_U_12
    _atom_site_aniso_U_13
    _atom_site_aniso_U_23
    Se1 0.0247(5) 0.0220(5) 0.0236(5) -0.0016(4) 0.0123(4) 0.0003(4)
    Cu1 0.0187(6) 0.0248(6) 0.0192(6) 0.0027(5) 0.0057(4) 0.0040(5)
    Cu2 0.0157(6) 0.0244(6) 0.0249(6) 0.0036(5) 0.0069(5) 0.0016(5)
    O1 0.016(3) 0.030(4) 0.035(4) 0.008(3) 0.009(3) -0.002(3)
    O2 0.022(4) 0.041(4) 0.034(4) 0.004(3) 0.010(3) 0.009(3)
    O3 0.069(3) 0.074(3) 0.101(4) 0.022(3) 0.039(3) 0.032(3)
    O4 0.069(3) 0.074(3) 0.101(4) 0.022(3) 0.039(3) 0.032(3)
    O5 0.023(4) 0.027(4) 0.059(5) 0.007(3) 0.008(3) -0.007(4)
    O6 0.069(3) 0.074(3) 0.101(4) 0.022(3) 0.039(3) 0.032(3)
    O7 0.069(3) 0.074(3) 0.101(4) 0.022(3) 0.039(3) 0.032(3)
    O8 0.021(3) 0.035(4) 0.023(4) 0.004(3) 0.002(3) 0.008(3)
    O9 0.034(4) 0.029(4) 0.022(4) 0.004(3) -0.001(3) -0.003(3)
    O10 0.023(3) 0.025(3) 0.014(3) -0.002(3) 0.001(3) -0.003(3)
    O11 0.019(3) 0.028(4) 0.030(4) -0.001(3) 0.006(3) 0.005(3)
    O12 0.037(4) 0.039(4) 0.015(3) 0.012(3) 0.013(3) -0.001(3)
    O13 0.029(4) 0.038(4) 0.018(4) -0.005(3) 0.006(3) 0.002(3)
    O14 0.011(3) 0.035(4) 0.027(4) 0.003(3) 0.005(3) 0.005(3)
    O15 0.026(4) 0.036(4) 0.018(3) 0.006(3) 0.009(3) 0.001(3)
    O1WA 0.063(6) 0.054(5) 0.036(5) 0.032(5) -0.013(4) -0.008(4)
    O1WB 0.063(6) 0.054(5) 0.036(5) 0.032(5) -0.013(4) -0.008(4)
    N1 0.007(3) 0.026(4) 0.029(4) 0.002(3) 0.004(3) 0.001(3)
    N2 0.017(4) 0.018(4) 0.023(4) 0.000(3) 0.008(3) 0.003(3)
    N3 0.012(4) 0.022(4) 0.023(4) 0.003(3) 0.005(3) 0.003(3)
    N4 0.016(4) 0.023(4) 0.028(4) 0.004(3) 0.007(3) 0.003(3)
    N5 0.014(4) 0.029(4) 0.024(4) 0.000(3) 0.000(3) 0.002(3)
    N6 0.014(4) 0.026(4) 0.027(4) 0.005(3) 0.004(3) 0.003(3)
    N7 0.036(5) 0.047(6) 0.094(7) -0.010(5) 0.026(5) -0.022(6)
    N8 0.041(6) 0.035(5) 0.038(5) 0.007(4) 0.013(4) 0.011(4)
    N9 0.015(4) 0.027(4) 0.032(5) 0.004(3) 0.002(3) 0.005(4)
    N10 0.021(4) 0.020(4) 0.028(5) 0.002(3) 0.010(3) 0.006(3)
    C1 0.007(4) 0.036(5) 0.019(5) 0.009(4) 0.006(3) -0.001(4)
    C2 0.006(4) 0.030(5) 0.013(4) 0.002(3) -0.001(3) 0.000(4)
    C3 0.023(5) 0.027(5) 0.016(5) 0.000(4) 0.013(4) 0.002(4)
    C4 0.016(4) 0.026(5) 0.014(4) 0.004(4) 0.010(3) 0.004(3)
    C5 0.012(4) 0.029(5) 0.021(5) 0.000(4) 0.006(4) 0.008(4)
    C6 0.021(5) 0.019(5) 0.021(5) 0.008(4) 0.003(4) 0.003(4)
    C7 0.013(4) 0.021(5) 0.027(5) -0.003(4) 0.000(4) -0.002(4)
    C8 0.019(5) 0.023(5) 0.032(6) -0.004(4) 0.009(4) 0.005(4)
    C9 0.012(4) 0.022(5) 0.019(5) 0.006(3) 0.002(3) 0.001(4)
    C10 0.016(5) 0.065(8) 0.039(7) 0.009(5) 0.016(5) 0.011(6)
    C11 0.019(5) 0.023(5) 0.022(5) -0.001(4) 0.004(4) 0.000(4)
    C12 0.022(5) 0.018(5) 0.016(4) -0.005(4) 0.010(4) -0.002(3)
    C13 0.012(4) 0.022(5) 0.026(5) -0.004(4) 0.005(4) 0.000(4)
    C14 0.017(4) 0.022(5) 0.013(4) -0.003(4) 0.004(3) -0.005(3)
    C15 0.023(5) 0.027(5) 0.022(5) 0.001(4) 0.009(4) -0.002(4)
    C16 0.019(5) 0.027(5) 0.030(5) 0.007(4) 0.007(4) 0.014(4)
    C17 0.021(5) 0.032(6) 0.028(5) 0.007(4) 0.014(4) 0.003(4)
    C18 0.016(4) 0.026(5) 0.019(5) -0.007(4) 0.003(4) 0.002(4)
_geom_special_details
;
All e.s.d.'s (except the e.s.d. in the dihedral angle between two l.s. planes)
are estimated using the full covariance matrix. The cell e.s.d.'s are taken
into account individually in the estimation of e.s.d.'s in distances, angles
and torsion angles; correlations between e.s.d.'s in cell parameters are only
used when they are defined by crystal symmetry. An approximate (isotropic)
treatment of cell e.s.d.'s is used for estimating e.s.d.'s involving l.s.
planes.
;
loop_
    _geom_bond_atom_site_label_1
    _geom_bond_atom_site_label_2
    _geom_bond_site_symmetry_2
    _geom_bond_distance
    _geom_bond_publ_flag
    Se1 C3 . 1.903(9) ?
    Se1 C12 . 1.909(9) ?
    Cu1 O8 . 1.966(6) ?
    Cu1 N4 . 1.980(7) ?
    Cu1 O10 . 1.988(6) ?
    Cu1 N6 . 1.998(7) ?
    Cu1 O9 . 2.254(7) ?
    Cu2 N1 . 1.961(7) ?
    Cu2 O1 . 1.978(6) ?
    Cu2 O5 . 1.979(7) ?
    Cu2 N3 . 2.015(7) ?
    Cu2 O2 . 2.345(7) ?
    O1 H1O1 . 0.8502 ?
    O1 H2O1 . 0.9965 ?
    O2 N8 . 1.270(10) ?
    O3 N8 . 1.225(12) ?
    O4 N8 . 1.252(12) ?
    O5 N7 . 1.309(12) ?
    O6 N7 . 1.231(12) ?
    O7 N7 . 1.247(12) ?
    O8 H1O8 . 0.8521 ?
    O8 H2O8 . 0.9420 ?
    O9 H1O9 . 0.8544 ?
    O9 H2O9 . 0.8510 ?
    O9 H3O9 . 0.8534 ?
    O10 N9 . 1.311(9) ?
    O11 N9 . 1.242(9) ?
    O12 N9 . 1.222(9) ?
    O13 N10 . 1.233(10) ?
    O14 N10 . 1.276(9) ?
    O15 N10 . 1.261(9) ?
    O1WA H1WA . 0.8913 ?
    O1WA H2WA . 0.9065 ?
    O1WB H1WB . 0.9407 ?
    O1WB H2WB . 0.8807 ?
    N1 C4 . 1.352(11) ?
    N1 N2 . 1.373(9) ?
    N2 C2 . 1.344(10) ?
    N2 H1N2 . 0.7989 ?
    N3 C5 . 1.348(10) ?
    N3 C9 . 1.374(10) ?
    N4 C13 . 1.315(11) ?
    N4 N5 . 1.361(10) ?
    N5 C11 . 1.342(11) ?
    N5 H1N . 0.8600 ?
    N6 C14 . 1.342(11) ?
    N6 C18 . 1.356(10) ?
    C1 C2 . 1.486(11) ?
    C1 H1A . 0.9600 ?
    C1 H1B . 0.9600 ?
    C1 H1C . 0.9600 ?
    C2 C3 . 1.380(12) ?
    C3 C4 . 1.425(11) ?
    C4 C5 . 1.476(11) ?
    C5 C6 . 1.384(12) ?
    C6 C7 . 1.386(12) ?
    C6 H6 . 0.9300 ?
    C7 C8 . 1.389(12) ?
    C7 H7 . 0.9300 ?
    C8 C9 . 1.376(12) ?
    C8 H8 . 0.9300 ?
    C9 H9 . 0.9300 ?
    C10 C11 . 1.516(12) ?
    C10 H10A . 0.9600 ?
    C10 H10B . 0.9600 ?
    C10 H10C . 0.9600 ?
    C11 C12 . 1.377(12) ?
    C12 C13 . 1.423(11) ?
    C13 C14 . 1.490(11) ?
    C14 C15 . 1.390(13) ?
    C15 C16 . 1.379(12) ?
    C15 H15 . 0.9300 ?
    C16 C17 . 1.402(12) ?
    C16 H16 . 0.9300 ?
    C17 C18 . 1.366(13) ?
    C17 H17 . 0.9300 ?
    C18 H18 . 0.9300 ?
loop_
    _geom_angle_atom_site_label_1
    _geom_angle_atom_site_label_2
    _geom_angle_atom_site_label_3
    _geom_angle_site_symmetry_1
    _geom_angle_site_symmetry_3
    _geom_angle
    _geom_angle_publ_flag
    C3 Se1 C12 . . 97.9(4) ?
    O8 Cu1 N4 . . 91.0(3) ?
    O8 Cu1 O10 . . 92.5(3) ?
    N4 Cu1 O10 . . 168.5(3) ?
    O8 Cu1 N6 . . 170.8(3) ?
    N4 Cu1 N6 . . 79.9(3) ?
    O10 Cu1 N6 . . 96.1(3) ?
    O8 Cu1 O9 . . 88.0(3) ?
    N4 Cu1 O9 . . 102.8(3) ?
    O10 Cu1 O9 . . 88.3(2) ?
    N6 Cu1 O9 . . 95.3(3) ?
    N1 Cu2 O1 . . 173.1(3) ?
    N1 Cu2 O5 . . 96.5(3) ?
    O1 Cu2 O5 . . 86.7(3) ?
    N1 Cu2 N3 . . 80.1(3) ?
    O1 Cu2 N3 . . 97.3(3) ?
    O5 Cu2 N3 . . 173.7(3) ?
    N1 Cu2 O2 . . 96.1(3) ?
    O1 Cu2 O2 . . 90.4(3) ?
    O5 Cu2 O2 . . 81.3(3) ?
    N3 Cu2 O2 . . 93.7(3) ?
    Cu2 O1 H1O1 . . 93.2 ?
    Cu2 O1 H2O1 . . 131.0 ?
    H1O1 O1 H2O1 . . 115.1 ?
    N8 O2 Cu2 . . 125.3(6) ?
    N7 O5 Cu2 . . 108.0(7) ?
    Cu1 O8 H1O8 . . 111.7 ?
    Cu1 O8 H2O8 . . 121.2 ?
    H1O8 O8 H2O8 . . 113.1 ?
    Cu1 O9 H1O9 . . 105.7 ?
    Cu1 O9 H2O9 . . 97.5 ?
    H1O9 O9 H2O9 . . 107.5 ?
    Cu1 O9 H3O9 . . 104.7 ?
    H1O9 O9 H3O9 . . 119.4 ?
    H2O9 O9 H3O9 . . 118.8 ?
    N9 O10 Cu1 . . 106.7(5) ?
    H1WA O1WA H2WA . . 106.2 ?
    H1WB O1WB H2WB . . 109.3 ?
    C4 N1 N2 . . 105.2(7) ?
    C4 N1 Cu2 . . 115.9(5) ?
    N2 N1 Cu2 . . 137.9(6) ?
    C2 N2 N1 . . 112.7(7) ?
    C2 N2 H1N2 . . 130.9 ?
    N1 N2 H1N2 . . 116.0 ?
    C5 N3 C9 . . 118.0(7) ?
    C5 N3 Cu2 . . 115.9(6) ?
    C9 N3 Cu2 . . 126.1(6) ?
    C13 N4 N5 . . 107.3(7) ?
    C13 N4 Cu1 . . 115.8(6) ?
    N5 N4 Cu1 . . 135.4(6) ?
    C11 N5 N4 . . 110.9(7) ?
    C11 N5 H1N . . 124.5 ?
    N4 N5 H1N . . 124.6 ?
    C14 N6 C18 . . 119.4(8) ?
    C14 N6 Cu1 . . 116.2(6) ?
    C18 N6 Cu1 . . 124.4(6) ?
    O6 N7 O7 . . 127.9(13) ?
    O6 N7 O5 . . 117.4(10) ?
    O7 N7 O5 . . 114.4(12) ?
    O3 N8 O4 . . 119.6(10) ?
    O3 N8 O2 . . 120.7(9) ?
    O4 N8 O2 . . 119.5(9) ?
    O12 N9 O11 . . 124.5(8) ?
    O12 N9 O10 . . 119.0(7) ?
    O11 N9 O10 . . 116.5(7) ?
    O13 N10 O15 . . 119.9(7) ?
    O13 N10 O14 . . 121.1(7) ?
    O15 N10 O14 . . 119.0(8) ?
    C2 C1 H1A . . 109.5 ?
    C2 C1 H1B . . 109.5 ?
    H1A C1 H1B . . 109.5 ?
    C2 C1 H1C . . 109.5 ?
    H1A C1 H1C . . 109.5 ?
    H1B C1 H1C . . 109.5 ?
    N2 C2 C3 . . 106.4(7) ?
    N2 C2 C1 . . 123.3(8) ?
    C3 C2 C1 . . 130.3(8) ?
    C2 C3 C4 . . 106.5(8) ?
    C2 C3 Se1 . . 124.5(6) ?
    C4 C3 Se1 . . 129.1(7) ?
    N1 C4 C3 . . 109.3(8) ?
    N1 C4 C5 . . 114.7(7) ?
    C3 C4 C5 . . 136.0(8) ?
    N3 C5 C6 . . 123.4(8) ?
    N3 C5 C4 . . 112.4(8) ?
    C6 C5 C4 . . 124.1(8) ?
    C5 C6 C7 . . 117.5(8) ?
    C5 C6 H6 . . 121.3 ?
    C7 C6 H6 . . 121.3 ?
    C6 C7 C8 . . 120.6(8) ?
    C6 C7 H7 . . 119.7 ?
    C8 C7 H7 . . 119.7 ?
    C9 C8 C7 . . 118.8(8) ?
    C9 C8 H8 . . 120.6 ?
    C7 C8 H8 . . 120.6 ?
    N3 C9 C8 . . 121.8(8) ?
    N3 C9 H9 . . 119.1 ?
    C8 C9 H9 . . 119.1 ?
    C11 C10 H10A . . 109.5 ?
    C11 C10 H10B . . 109.5 ?
    H10A C10 H10B . . 109.5 ?
    C11 C10 H10C . . 109.5 ?
    H10A C10 H10C . . 109.5 ?
    H10B C10 H10C . . 109.5 ?
    N5 C11 C12 . . 107.0(7) ?
    N5 C11 C10 . . 120.4(8) ?
    C12 C11 C10 . . 132.5(9) ?
    C11 C12 C13 . . 105.7(8) ?
    C11 C12 Se1 . . 124.9(6) ?
    C13 C12 Se1 . . 129.0(7) ?
    N4 C13 C12 . . 109.1(8) ?
    N4 C13 C14 . . 115.0(7) ?
    C12 C13 C14 . . 135.9(9) ?
    N6 C14 C15 . . 122.6(8) ?
    N6 C14 C13 . . 112.0(8) ?
    C15 C14 C13 . . 125.3(8) ?
    C16 C15 C14 . . 118.0(8) ?
    C16 C15 H15 . . 121.0 ?
    C14 C15 H15 . . 121.0 ?
    C15 C16 C17 . . 119.1(9) ?
    C15 C16 H16 . . 120.4 ?
    C17 C16 H16 . . 120.4 ?
    C18 C17 C16 . . 120.1(8) ?
    C18 C17 H17 . . 120.0 ?
    C16 C17 H17 . . 120.0 ?
    N6 C18 C17 . . 120.8(8) ?
    N6 C18 H18 . . 119.6 ?
    C17 C18 H18 . . 119.6 ?
loop_
    _geom_torsion_atom_site_label_1
    _geom_torsion_atom_site_label_2
    _geom_torsion_atom_site_label_3
    _geom_torsion_atom_site_label_4
    _geom_torsion_site_symmetry_1
    _geom_torsion_site_symmetry_2
    _geom_torsion_site_symmetry_3
    _geom_torsion_site_symmetry_4
    _geom_torsion
    _geom_torsion_publ_flag
    N1 Cu2 O2 N8 . . . . 148.5(7) ?
    O1 Cu2 O2 N8 . . . . -29.2(7) ?
    O5 Cu2 O2 N8 . . . . -115.8(7) ?
    N3 Cu2 O2 N8 . . . . 68.1(7) ?
    N1 Cu2 O5 N7 . . . . -92.2(6) ?
    O1 Cu2 O5 N7 . . . . 81.7(6) ?
    O2 Cu2 O5 N7 . . . . 172.6(6) ?
    O8 Cu1 O10 N9 . . . . 72.0(5) ?
    N4 Cu1 O10 N9 . . . . -35.9(16) ?
    N6 Cu1 O10 N9 . . . . -105.0(5) ?
    O9 Cu1 O10 N9 . . . . 159.9(5) ?
    O5 Cu2 N1 C4 . . . . 176.4(6) ?
    N3 Cu2 N1 C4 . . . . -9.0(6) ?
    O2 Cu2 N1 C4 . . . . -101.7(6) ?
    O5 Cu2 N1 N2 . . . . 9.8(9) ?
    N3 Cu2 N1 N2 . . . . -175.5(9) ?
    O2 Cu2 N1 N2 . . . . 91.7(9) ?
    C4 N1 N2 C2 . . . . 0.9(9) ?
    Cu2 N1 N2 C2 . . . . 168.4(7) ?
    N1 Cu2 N3 C5 . . . . 5.8(6) ?
    O1 Cu2 N3 C5 . . . . -167.8(6) ?
    O2 Cu2 N3 C5 . . . . 101.3(6) ?
    N1 Cu2 N3 C9 . . . . -173.1(7) ?
    O1 Cu2 N3 C9 . . . . 13.4(7) ?
    O2 Cu2 N3 C9 . . . . -77.5(7) ?
    O8 Cu1 N4 C13 . . . . -169.3(7) ?
    O10 Cu1 N4 C13 . . . . -61.3(17) ?
    N6 Cu1 N4 C13 . . . . 9.3(6) ?
    O9 Cu1 N4 C13 . . . . 102.5(7) ?
    O8 Cu1 N4 N5 . . . . -5.6(8) ?
    O10 Cu1 N4 N5 . . . . 102.4(15) ?
    N6 Cu1 N4 N5 . . . . 173.0(9) ?
    O9 Cu1 N4 N5 . . . . -93.7(8) ?
    C13 N4 N5 C11 . . . . -1.0(10) ?
    Cu1 N4 N5 C11 . . . . -165.6(7) ?
    N4 Cu1 N6 C14 . . . . -5.6(6) ?
    O10 Cu1 N6 C14 . . . . 163.4(6) ?
    O9 Cu1 N6 C14 . . . . -107.7(6) ?
    N4 Cu1 N6 C18 . . . . 172.9(8) ?
    O10 Cu1 N6 C18 . . . . -18.0(7) ?
    O9 Cu1 N6 C18 . . . . 70.8(7) ?
    Cu2 O5 N7 O6 . . . . 8.7(12) ?
    Cu2 O5 N7 O7 . . . . -166.3(8) ?
    Cu2 O2 N8 O3 . . . . -165.3(8) ?
    Cu2 O2 N8 O4 . . . . 19.6(13) ?
    Cu1 O10 N9 O12 . . . . -173.5(6) ?
    Cu1 O10 N9 O11 . . . . 7.8(8) ?
    N1 N2 C2 C3 . . . . -0.7(10) ?
    N1 N2 C2 C1 . . . . 179.2(8) ?
    N2 C2 C3 C4 . . . . 0.2(10) ?
    C1 C2 C3 C4 . . . . -179.6(9) ?
    N2 C2 C3 Se1 . . . . 179.6(6) ?
    C1 C2 C3 Se1 . . . . -0.3(14) ?
    C12 Se1 C3 C2 . . . . 70.2(8) ?
    C12 Se1 C3 C4 . . . . -110.6(9) ?
    N2 N1 C4 C3 . . . . -0.7(9) ?
    Cu2 N1 C4 C3 . . . . -171.5(6) ?
    N2 N1 C4 C5 . . . . -178.7(7) ?
    Cu2 N1 C4 C5 . . . . 10.6(10) ?
    C2 C3 C4 N1 . . . . 0.3(10) ?
    Se1 C3 C4 N1 . . . . -179.0(7) ?
    C2 C3 C4 C5 . . . . 177.7(10) ?
    Se1 C3 C4 C5 . . . . -1.7(16) ?
    C9 N3 C5 C6 . . . . 0.1(13) ?
    Cu2 N3 C5 C6 . . . . -178.8(7) ?
    C9 N3 C5 C4 . . . . 177.1(7) ?
    Cu2 N3 C5 C4 . . . . -1.9(9) ?
    N1 C4 C5 N3 . . . . -5.5(11) ?
    C3 C4 C5 N3 . . . . 177.2(10) ?
    N1 C4 C5 C6 . . . . 171.4(8) ?
    C3 C4 C5 C6 . . . . -5.8(16) ?
    N3 C5 C6 C7 . . . . 0.1(13) ?
    C4 C5 C6 C7 . . . . -176.5(8) ?
    C5 C6 C7 C8 . . . . 0.3(13) ?
    C6 C7 C8 C9 . . . . -0.9(14) ?
    C5 N3 C9 C8 . . . . -0.8(12) ?
    Cu2 N3 C9 C8 . . . . 178.0(7) ?
    C7 C8 C9 N3 . . . . 1.2(13) ?
    N4 N5 C11 C12 . . . . 0.3(10) ?
    N4 N5 C11 C10 . . . . -176.9(8) ?
    N5 C11 C12 C13 . . . . 0.4(10) ?
    C10 C11 C12 C13 . . . . 177.2(10) ?
    N5 C11 C12 Se1 . . . . 173.5(6) ?
    C10 C11 C12 Se1 . . . . -9.8(15) ?
    C3 Se1 C12 C11 . . . . 67.1(8) ?
    C3 Se1 C12 C13 . . . . -121.5(8) ?
    N5 N4 C13 C12 . . . . 1.2(10) ?
    Cu1 N4 C13 C12 . . . . 169.3(6) ?
    N5 N4 C13 C14 . . . . -179.3(7) ?
    Cu1 N4 C13 C14 . . . . -11.2(10) ?
    C11 C12 C13 N4 . . . . -1.0(10) ?
    Se1 C12 C13 N4 . . . . -173.7(7) ?
    C11 C12 C13 C14 . . . . 179.6(10) ?
    Se1 C12 C13 C14 . . . . 6.9(15) ?
    C18 N6 C14 C15 . . . . 0.2(13) ?
    Cu1 N6 C14 C15 . . . . 178.9(7) ?
    C18 N6 C14 C13 . . . . -177.2(7) ?
    Cu1 N6 C14 C13 . . . . 1.5(9) ?
    N4 C13 C14 N6 . . . . 6.3(11) ?
    C12 C13 C14 N6 . . . . -174.4(9) ?
    N4 C13 C14 C15 . . . . -171.0(9) ?
    C12 C13 C14 C15 . . . . 8.4(16) ?
    N6 C14 C15 C16 . . . . 1.7(14) ?
    C13 C14 C15 C16 . . . . 178.7(8) ?
    C14 C15 C16 C17 . . . . -1.7(14) ?
    C15 C16 C17 C18 . . . . -0.1(14) ?
    C14 N6 C18 C17 . . . . -2.1(13) ?
    Cu1 N6 C18 C17 . . . . 179.4(7) ?
    C16 C17 C18 N6 . . . . 2.0(14) ?
loop_
    _geom_hbond_atom_site_label_D
    _geom_hbond_atom_site_label_H
    _geom_hbond_atom_site_label_A
    _geom_hbond_site_symmetry_A
    _geom_hbond_distance_DH
    _geom_hbond_distance_HA
    _geom_hbond_distance_DA
    _geom_hbond_angle_DHA
    O1 H1O1 O4 . 0.85 1.86 2.710(12) 176
    O1 H2O1 O15 1_654 1.00 1.77 2.763(9) 174
    O8 H1O8 O14 . 0.85 2.02 2.744(9) 142
    O8 H2O8 O2 1_556 0.94 1.88 2.772(9) 156
    O9 H1O9 O13 . 0.85 1.88 2.732(9) 173
    O9 H2O9 O9 2_556 0.85 1.94 2.794(9) 175
    O9 H3O9 O1WA 2_556 0.85 2.40 3.024(18) 131
    O9 H3O9 O1WB 2_556 0.85 1.91 2.723(16) 159
    N2 H1N2 O14 1_554 0.80 2.08 2.822(10) 155
    N5 H1N O1WA . 0.86 2.04 2.878(18) 166
    O1WA H1WA O5 1_556 0.89 2.44 3.320(17) 169
    O1WA H2WA O1WA 2_656 0.91 2.02 2.92(3) 169
    O1WB H2WB O7 1_556 0.88 1.56 2.441(19) 175
data_global
_journal_date_recd_electronic     2012-10-05
_journal_date_accepted     2012-11-01
_journal_name_full     'Acta Crystallographica, Section E'
_journal_year     2012
_journal_volume     68
_journal_issue     12
_journal_page_first     m1472
_journal_page_last     m1473
_journal_paper_category     QM
_journal_paper_doi     10.1107/S1600536812045217
_journal_coeditor_code     HY2595
_publ_contact_author_name     'Vadim A. Pavlenko'
_publ_contact_author_address
;
Department of Chemistry
Kiev National Taras Shevchenko University
Volodymyrska Street 62
Kiev 01601, Ukraine
;
_publ_contact_author_email     pavlenko_vadim@univ.kiev.ua
_publ_contact_author_fax     ?
_publ_contact_author_phone     ?
_publ_section_title
;\
[Aquabis(nitrato-\k<i>O</i>)copper(II)]\m-{bis[5-methyl-3-(pyridin-2-yl)-\
1<i>H</i>-pyrazol-4-yl]selenide}-[diaqua(nitrato-\k<i>O</i>)copper(II)]
nitrate monohydrate
;
loop_
    _publ_author_name
    _publ_author_footnote
    _publ_author_address
    'Seredyuk, Maksym' .
;
Department of Chemistry
National Taras Shevchenko University
Volodymyrska Street 64, 01601 Kyiv
Ukraine
Institut de Ciencia Molecular (ICMol),
Departament de Quimica Inorganica, Universitat de Valencia,
C/ Catedratico Jose Beltran Martinez,
2, 46980 Paterna (Valencia), Spain
;
    'Pavlenko, Vadim A.' .
;
Department of Chemistry
National Taras Shevchenko University
Volodymyrska Street 64, 01601 Kyiv
Ukraine
;
    'Gumienna-Kontecka, Elzbieta' .
;
Faculty of Chemistry
University of Wroclaw
14, F. Joliot--Curie Street,
50383 Wroclaw
Poland
;
    'Iskenderov, Turganbay S.' .
;
Department of Chemistry
National Taras Shevchenko University
Volodymyrska Street 64
01601 Kyiv
Ukraine
;
