# Supplementary material for: [Aqua­bis­(nitrato-κO)copper(II)]-μ-{bis­[5-methyl-3-(pyridin-2-yl)-1H-pyrazol-4-yl]selenide}-[diaqua­(nitrato-κO)copper(II)] nitrate monohydrate
Source: Acta Crystallogr Sect E Struct Rep Online. 2012 Nov 14;68(Pt 12):m1472–3. doi: 10.1107/S1600536812045217 (PMC3588734; doi:10.1107/S1600536812045217)
Supplement: Supplementary file 2 [file e-68-m1472-Isup2.hkl]

# 
# h,k,l, Fc-squared, Fo-squared, sigma(Fo-squared) and status flag 
# 
data_I
_shelx_title ' u6 in P-1' 
_shelx_refln_list_code          4 
_shelx_F_calc_maximum      286.27 
_exptl_crystal_F_000       844.00 
_reflns_d_resolution_high  0.7448 
 
loop_ 
 _symmetry_equiv_pos_as_xyz 
 'x, y, z' 
 '-x, -y, -z' 
 
_cell_length_a    10.1018 
_cell_length_b    11.6290 
_cell_length_c    12.7961 
_cell_angle_alpha  98.556 
_cell_angle_beta   93.072 
_cell_angle_gamma  93.039 
 
_shelx_F_squared_multiplier     1.000 
 
loop_ 
 _refln_index_h 
 _refln_index_k 
 _refln_index_l 
 _refln_F_squared_calc 
 _refln_F_squared_meas 
 _refln_F_squared_sigma 
 _refln_observed_status 
   2   0   0     2682.77     3992.67    309.76 o 
   3   0   0        5.32       79.53     59.15 o 
   4   0   0     1155.99     1064.02     63.29 o 
   5   0   0     1680.05     1944.31    134.72 o 
   6   0   0       25.75       59.55     35.39 o 
   7   0   0      468.65      427.51    118.71 o 
   8   0   0      589.47      588.00    170.19 o 
   9   0   0     3728.95     4208.12    286.04 o 
  10   0   0      141.43      119.46    135.37 o 
  11   0   0       45.66       17.26    146.92 o 
  12   0   0      269.34      155.78    159.98 o 
  13   0   0        2.66      318.01    207.55 o 
 -13   1   0       40.09      167.93    203.65 o 
 -12   1   0     1318.78     1691.05    292.05 o 
 -11   1   0      268.29      183.99    247.62 o 
 -10   1   0        2.93      172.74    155.93 o 
  -9   1   0       21.74       96.50     91.70 o 
  -8   1   0       10.93      141.78     76.57 o 
  -7   1   0    13207.47    15259.76    760.68 o 
  -6   1   0       22.31      109.24     49.98 o 
  -5   1   0      420.68      416.69     61.86 o 
  -4   1   0    29529.21    36157.25    614.68 o 
  -3   1   0     3001.64     3090.33    183.47 o 
  -2   1   0     4662.47     5319.60    305.70 o 
   2   1   0     2603.04     3131.93    121.56 o 
   3   1   0      286.48      303.68     60.42 o 
   4   1   0       91.99      125.63     43.97 o 
   5   1   0     2012.37     2165.80    106.35 o 
   6   1   0      563.79      870.92     92.81 o 
   7   1   0     1198.88     1115.51    219.26 o 
   8   1   0      115.45      310.81    207.85 o 
   9   1   0      992.23      793.90    197.20 o 
  10   1   0     3869.10     3800.51    289.95 o 
  11   1   0       44.01      212.36    159.08 o 
  12   1   0        1.33       76.09    203.65 o 
 -13   2   0       84.29      -23.11    198.25 o 
 -12   2   0      296.45      202.45    171.84 o 
 -11   2   0     1429.93      951.63    235.17 o 
 -10   2   0       62.50      182.00    110.76 o 
  -9   2   0      368.65      412.59    144.95 o 
  -8   2   0      977.30     1246.52    147.03 o 
  -7   2   0      644.86      797.92    113.10 o 
  -6   2   0     2209.35     2248.93    113.20 o 
  -5   2   0     1043.46     1298.88    138.24 o 
  -4   2   0     1806.54     1736.88     81.47 o 
  -3   2   0       19.52       84.95     38.02 o 
  -2   2   0    16654.59    17159.45    409.61 o 
  -1   2   0      839.89      973.99     79.84 o 
   2   2   0    12403.09    11095.18    277.19 o 
   3   2   0     9567.30    10179.58    631.82 o 
   4   2   0     3237.64     3250.17    100.20 o 
   5   2   0     1305.58     1315.35     81.45 o 
   6   2   0     1238.67     1140.14    104.45 o 
   7   2   0     9238.91     9831.30    382.09 o 
   8   2   0     2083.75     2318.67    263.53 o 
   9   2   0     1087.88      774.09    188.65 o 
  10   2   0       39.82      136.27    155.93 o 
  11   2   0      142.15      259.93    194.95 o 
  12   2   0      630.88      646.08    246.12 o 
 -13   3   0      434.30      484.74    197.50 o 
 -12   3   0       10.49      233.82    158.18 o 
 -11   3   0      526.61      537.93    166.46 o 
 -10   3   0       82.64      163.39    111.37 o 
  -9   3   0     1786.68     2016.70    176.73 o 
  -8   3   0     1853.25     1616.10    151.82 o 
  -7   3   0     1444.96     1465.06    104.84 o 
  -6   3   0     1357.14     1413.30     85.90 o 
  -5   3   0      651.51      468.89     53.95 o 
  -4   3   0    12133.90    12304.72    285.08 o 
  -3   3   0      192.84      157.66     48.67 o 
  -2   3   0     3917.79     3814.32    100.35 o 
  -1   3   0      198.90      106.30     40.30 o 
   0   3   0      904.92     1277.29    101.45 o 
   1   3   0    13020.19    11341.77    309.31 o 
   2   3   0       29.86      105.47     46.82 o 
   3   3   0     2280.57     1979.38     89.83 o 
   4   3   0     1580.45     1542.94     71.90 o 
   5   3   0     2542.20     2629.76    119.87 o 
   6   3   0      156.12      255.13     96.87 o 
   7   3   0     2962.13     2697.01    211.91 o 
   8   3   0     4599.50     4758.75    274.34 o 
   9   3   0      411.47      412.86    199.00 o 
  10   3   0      351.73      281.84    146.77 o 
  11   3   0       32.36      145.57    184.89 o 
  12   3   0      283.65      296.85    229.62 o 
 -12   4   0        3.44      148.87    116.13 o 
 -11   4   0      245.35      403.63    139.90 o 
 -10   4   0       98.21      108.81     98.90 o 
  -9   4   0       17.49      114.97     90.16 o 
  -8   4   0     2095.71     2388.53    271.11 o 
  -7   4   0       49.26       59.98     41.15 o 
  -6   4   0      126.90      170.53     55.57 o 
  -5   4   0      254.94      312.54     64.13 o 
  -4   4   0     1893.95     1795.07     85.13 o 
  -3   4   0     1272.89     1558.96     73.27 o 
  -2   4   0       27.07       99.18     47.87 o 
  -1   4   0      430.80      394.65     67.44 o 
   0   4   0     2313.53     2124.51    170.12 o 
   1   4   0    16515.74    14831.24    567.06 o 
   2   4   0     2126.32     2087.36     88.92 o 
   3   4   0     7107.06     7113.34    140.77 o 
   4   4   0     2498.15     2671.15     91.84 o 
   5   4   0     1011.84      838.43     69.03 o 
   6   4   0     4462.91     4824.15    164.53 o 
   7   4   0      403.30      424.86    163.88 o 
   8   4   0      850.33      699.05    179.79 o 
   9   4   0      432.75      573.74    190.30 o 
  10   4   0     1407.25     1817.27    293.25 o 
  11   4   0       10.76       47.27    162.23 o 
  12   4   0      163.95      179.34    186.69 o 
 -12   5   0      174.63      204.70    168.23 o 
 -11   5   0     1453.87     1657.13    273.89 o 
 -10   5   0     2010.34     2036.16    184.70 o 
  -9   5   0      107.69      128.51     78.16 o 
  -8   5   0      496.97      405.99     70.80 o 
  -7   5   0      923.77      908.81    109.98 o 
  -6   5   0     8557.50     8801.86    146.55 o 
  -5   5   0      368.21      284.02     65.15 o 
  -4   5   0     7685.22     7626.16    125.52 o 
  -3   5   0     4277.59     3500.36    256.85 o 
  -2   5   0      424.74      246.80     62.07 o 
  -1   5   0     5554.79     4954.51    667.91 o 
   0   5   0     2512.97     2293.41    164.69 o 
   1   5   0     2643.68     2191.97     98.32 o 
   2   5   0     2401.39     2073.38     94.23 o 
   3   5   0     5540.42     5694.45    141.52 o 
   4   5   0      314.44      334.25     84.12 o 
   5   5   0      628.65      673.76     70.74 o 
   6   5   0     5300.21     5346.07    299.33 o 
   7   5   0       22.83      206.05    136.42 o 
   8   5   0      232.17      257.83    169.89 o 
   9   5   0      157.52      225.71    161.48 o 
  10   5   0      627.98      652.83    246.87 o 
  11   5   0     1592.05     1692.85    315.76 o 
 -12   6   0      266.49      259.78    211.46 o 
 -11   6   0      662.73      564.58    181.74 o 
 -10   6   0     2500.89     2470.54    268.04 o 
  -9   6   0      957.17      844.97    153.06 o 
  -8   6   0      101.58      194.19    120.88 o 
  -7   6   0      119.46      207.05     91.70 o 
  -6   6   0        7.67      138.83     54.03 o 
  -5   6   0      820.49      763.74    100.48 o 
  -4   6   0     1532.68     1416.13    136.82 o 
  -3   6   0      598.29      476.01    109.26 o 
  -2   6   0       58.27       68.97     37.33 o 
  -1   6   0     2400.51     2399.15    158.93 o 
   0   6   0      739.20      514.47     69.51 o 
   1   6   0      400.31      511.50     57.26 o 
   2   6   0      627.62      683.26     76.55 o 
   3   6   0      390.64      459.67    103.77 o 
   4   6   0     4397.93     4226.99    145.65 o 
   5   6   0      782.62      785.90     86.80 o 
   6   6   0      111.21      140.02    117.06 o 
   7   6   0       37.93      282.59    172.89 o 
   8   6   0     2459.60     2499.36    253.33 o 
   9   6   0      422.73      470.94    224.81 o 
  10   6   0      526.70      655.23    252.43 o 
  11   6   0       69.84      172.74    139.87 o 
 -12   7   0      272.98      226.76    191.35 o 
 -11   7   0        7.28      150.68    187.59 o 
 -10   7   0      340.84      241.62    174.39 o 
  -9   7   0       79.42       86.54     92.51 o 
  -8   7   0     2273.86     2345.71    187.23 o 
  -7   7   0       89.87      176.58     93.54 o 
  -6   7   0      155.52      278.83    102.02 o 
  -5   7   0        8.10      147.83     81.93 o 
  -4   7   0      524.46      610.33    110.78 o 
  -3   7   0     9419.17     8544.60    187.36 o 
  -2   7   0     3992.24     3838.17    149.05 o 
  -1   7   0     2197.05     1901.34    142.27 o 
   0   7   0      717.36      653.15     75.97 o 
   1   7   0     3275.97     3065.44    151.82 o 
   2   7   0     1039.45     1379.73    122.91 o 
   3   7   0     2808.52     2655.09    149.85 o 
   4   7   0     1170.08     1159.33    136.12 o 
   5   7   0        6.95       93.65     89.75 o 
   6   7   0      568.99      598.80    137.17 o 
   7   7   0      287.64       99.50     85.99 o 
   8   7   0      453.27      527.37    141.67 o 
   9   7   0     1282.18     1191.15    250.33 o 
  10   7   0       32.80      282.44    189.40 o 
  11   7   0      183.20      131.92    144.37 o 
 -11   8   0      280.89      253.78    146.92 o 
 -10   8   0       88.14      142.75     99.86 o 
  -9   8   0      211.88      157.79    132.50 o 
  -8   8   0      113.63      156.23    100.92 o 
  -7   8   0     2825.85     2400.13    172.19 o 
  -6   8   0       75.72       96.78     93.84 o 
  -5   8   0       49.40       97.49     85.09 o 
  -4   8   0     1943.60     1810.23    143.78 o 
  -3   8   0     2572.93     2380.60    271.11 o 
  -2   8   0     1702.91     1695.17    136.30 o 
  -1   8   0      679.81      496.36     95.15 o 
   0   8   0      229.76      398.67     94.45 o 
   1   8   0      293.62      169.71     64.61 o 
   2   8   0     8332.65     7881.81    330.88 o 
   3   8   0      161.52      160.69     71.87 o 
   4   8   0      122.65      124.50     79.54 o 
   5   8   0      153.68      191.20    134.77 o 
   6   8   0        6.32      171.24    114.06 o 
   7   8   0      611.02      412.41    158.03 o 
   8   8   0      353.04      546.43    207.70 o 
   9   8   0        0.60       36.02    171.69 o 
  10   8   0      812.45      949.08    252.13 o 
 -10   9   0      893.74      930.32    233.67 o 
  -9   9   0      848.40     1167.59    296.25 o 
  -8   9   0     1408.23     1247.58    294.45 o 
  -7   9   0        3.56       76.99    125.91 o 
  -6   9   0      749.65      578.34    118.10 o 
  -5   9   0     2157.20     2136.00    166.52 o 
  -4   9   0     1471.57     1155.03    126.20 o 
  -3   9   0     4301.60     4321.03    186.40 o 
  -2   9   0     1979.36     2100.97    166.36 o 
  -1   9   0     2415.58     2693.23    310.73 o 
   0   9   0     2759.19     2848.71    157.81 o 
   1   9   0     2024.66     1947.56    282.37 o 
   2   9   0      281.46      622.82    141.21 o 
   3   9   0     1459.14     1359.23    181.59 o 
   6   9   0     1989.15     2079.30    212.36 o 
   7   9   0      631.80      628.67    180.69 o 
   8   9   0      132.68      121.56    156.53 o 
   9   9   0        0.60      148.57    126.96 o 
  10   9   0      320.86      175.44    113.46 o 
 -10  10   0     1043.43      871.64    245.82 o 
  -9  10   0      137.60      207.40    190.00 o 
  -8  10   0       98.04      173.19    153.38 o 
  -7  10   0       21.11       98.45    151.73 o 
  -6  10   0     2064.78     2276.50    306.90 o 
  -5  10   0      116.42      155.93    157.58 o 
  -4  10   0      996.61      987.35    211.46 o 
  -3  10   0      190.71      256.18    146.92 o 
  -2  10   0      357.72      316.36    154.28 o 
  -1  10   0     1143.95     1237.07    196.30 o 
   0  10   0     5029.93     5419.83    284.69 o 
   1  10   0     1591.19     1914.18    157.93 o 
   2  10   0      744.04      743.04    136.07 o 
   3  10   0      679.24     1218.06    184.29 o 
  -9  11   0      340.50      291.60    177.39 o 
  -8  11   0       84.76      189.40    154.13 o 
  -7  11   0     1406.28     1722.72    302.70 o 
  -6  11   0      177.07      171.99    186.99 o 
  -5  11   0     1010.09     1209.01    246.42 o 
  -4  11   0     2055.98     2257.89    298.65 o 
  -3  11   0      138.53      113.31    116.31 o 
  -2  11   0      898.90      784.75    197.05 o 
  -1  11   0      921.90      993.95    213.11 o 
   0  11   0     1197.61      978.94    198.10 o 
   1  11   0       13.99       82.84    150.08 o 
   2  11   0      302.81      338.27    121.26 o 
   3  11   0      494.67      179.94    101.30 o 
  -8  12   0      389.59      278.69    222.86 o 
  -7  12   0       36.43      243.87    202.00 o 
  -6  12   0      190.58       77.59    190.00 o 
  -5  12   0      324.55      633.17    252.28 o 
  -4  12   0      151.23      563.53    244.62 o 
  -3  12   0      977.06     1071.54    277.49 o 
  -2  12   0        2.39       85.69    139.42 o 
  -1  12   0      257.47      148.72    117.36 o 
   0  12   0      513.35      683.29    205.15 o 
   1  12   0       26.44      104.00    158.03 o 
   2  12   0       53.22       86.89    103.85 o 
  -6  13   0       29.51       51.48    169.74 o 
  -5  13   0        4.73      130.87    174.24 o 
  -4  13   0        7.09      158.03    153.83 o 
  -3  13   0      282.43      353.58    230.97 o 
  -2  13   0     1345.36     1398.55    267.43 o 
  -1  13   0      149.50      143.32    152.78 o 
   0  13   0       92.64      117.66    147.82 o 
   1  13   0       94.76      125.31    115.11 o 
  -4  14   0      416.74      362.88    187.44 o 
  -3  14   0        2.44      183.99    182.79 o 
  -2  14   0       29.95      143.92    185.64 o 
  -1  14   0        0.75      207.40    191.05 o 
   0  14   0      622.15      894.60    233.97 o 
   1  14   0      863.32     1053.98    242.97 o 
  -1  15   0      249.56      236.97    118.11 o 
   0  15   0      578.15      462.98    191.50 o 
   0 -15   1       24.22      156.38    182.49 o 
   1 -15   1      506.52      453.68    217.01 o 
   2 -15   1        4.06       55.08    185.34 o 
   0 -14   1       15.06       86.59    138.82 o 
   1 -14   1      360.28      689.30    230.97 o 
   2 -14   1      337.16      280.94    186.54 o 
   3 -14   1        1.65      488.80    247.02 o 
   4 -14   1        1.36      264.13    191.65 o 
   5 -14   1       47.23      156.53    210.26 o 
  -1 -13   1     1653.79     1983.85    264.58 o 
   0 -13   1      240.61      156.08    140.77 o 
   1 -13   1      356.72      259.93    155.78 o 
   2 -13   1      207.32      104.60    138.67 o 
   3 -13   1      328.12      245.22    137.17 o 
   4 -13   1      804.31     1143.58    321.61 o 
   5 -13   1        2.06      204.70    171.69 o 
   6 -13   1       15.81      112.11    182.64 o 
  -1 -12   1       65.59      101.30    114.21 o 
   0 -12   1     1004.62      764.34    164.33 o 
   1 -12   1       92.60      362.28    156.53 o 
   2 -12   1       11.51      -41.42    168.53 o 
   3 -12   1      555.89      280.79    164.78 o 
   4 -12   1     1502.17     2018.07    263.68 o 
   5 -12   1      264.04      298.50    181.14 o 
   6 -12   1       96.56      158.78    180.39 o 
   7 -12   1       62.09      217.91    230.82 o 
   8 -12   1      292.14      312.91    190.45 o 
  -4 -11   1      781.95      673.69    197.80 o 
  -3 -11   1     1925.77     2080.20    238.02 o 
  -2 -11   1     1632.54     1966.76    172.38 o 
  -1 -11   1      427.64      448.76    119.66 o 
   0 -11   1       87.15      148.48     95.08 o 
   1 -11   1       89.17       77.44    150.98 o 
   2 -11   1     1994.71     1677.69    256.33 o 
   3 -11   1       19.47       46.07     92.30 o 
   4 -11   1       85.86      145.42    122.46 o 
   5 -11   1      527.70      281.09    118.11 o 
   6 -11   1      101.47      304.50    182.04 o 
   7 -11   1      473.32      439.72    207.25 o 
   8 -11   1      232.04      131.32    148.87 o 
   9 -11   1      345.04      298.95    186.54 o 
  -3 -10   1       18.73      196.00    124.71 o 
  -2 -10   1     1876.49     1701.77    168.99 o 
  -1 -10   1      266.88      238.96     99.41 o 
   0 -10   1       94.40      189.61     79.88 o 
   1 -10   1      508.84      362.97    162.16 o 
   2 -10   1     1804.67     1735.76    152.26 o 
   3 -10   1     2991.44     3048.42    180.47 o 
   4 -10   1        1.69       86.26     69.92 o 
   5 -10   1        5.55      118.88     83.38 o 
   6 -10   1       52.64      208.39    108.26 o 
   7 -10   1     2367.82     2206.44    197.39 o 
   8 -10   1      453.98      321.31    162.83 o 
   9 -10   1      440.79      427.57    268.64 o 
  10 -10   1       94.33      315.16    228.42 o 
 -10  -9   1       49.48       75.34    188.80 o 
  -9  -9   1     1620.53     1500.01    238.77 o 
  -8  -9   1        2.34      132.22    115.56 o 
  -7  -9   1        6.42      111.21    151.13 o 
  -3  -9   1      290.89      260.83    101.15 o 
  -2  -9   1       42.27      112.19     66.84 o 
  -1  -9   1      342.64      292.37     92.52 o 
   0  -9   1     9730.47    10459.38    785.42 o 
   1  -9   1     2902.56     2588.35    313.28 o 
   2  -9   1     2736.61     2427.53    165.76 o 
   3  -9   1      503.94      303.86    109.62 o 
   4  -9   1       29.36      121.39    104.79 o 
   5  -9   1      480.48      468.45    109.83 o 
   6  -9   1       78.11      220.93    102.36 o 
   7  -9   1       38.70       99.88     91.73 o 
   8  -9   1      618.96      783.22    171.08 o 
   9  -9   1      164.32      106.56     90.14 o 
  10  -9   1       65.40      102.20    158.33 o 
  11  -9   1      332.99      298.35    212.51 o 
 -10  -8   1      305.27      280.49    171.69 o 
  -9  -8   1        0.14       39.32    138.82 o 
  -8  -8   1      163.49      225.11    158.93 o 
  -7  -8   1     1105.50      943.68    201.85 o 
  -6  -8   1     3480.85     3767.96    175.36 o 
  -5  -8   1     1376.48     1756.18    213.11 o 
  -4  -8   1      684.56      515.96    140.92 o 
  -3  -8   1       56.56      155.77     65.27 o 
  -2  -8   1        5.25      174.49     78.37 o 
  -1  -8   1      703.39      800.70    115.72 o 
   0  -8   1     1106.18     1324.53    136.01 o 
   1  -8   1     4717.57     4477.80    726.37 o 
   2  -8   1       59.02      264.81    118.05 o 
   3  -8   1      377.69      256.44    118.57 o 
   4  -8   1     1419.81     1313.13    136.29 o 
   5  -8   1     1134.76     1003.06    107.86 o 
   6  -8   1      387.21      115.67    103.94 o 
   7  -8   1      589.23      702.71    152.25 o 
   8  -8   1       36.27      176.44    102.13 o 
   9  -8   1       71.44       81.63    101.75 o 
  10  -8   1     3572.20     3169.30    285.74 o 
  11  -8   1      124.95      201.70    181.89 o 
 -11  -7   1      573.77      323.26    222.11 o 
 -10  -7   1        1.28      180.24    174.09 o 
  -9  -7   1       26.97      102.50    124.11 o 
  -8  -7   1     1038.67     1243.23    218.66 o 
  -7  -7   1       92.46      100.55     99.35 o 
  -6  -7   1      625.07      564.44    102.89 o 
  -5  -7   1      254.94      382.99    109.85 o 
  -4  -7   1     1485.44     1531.96    162.83 o 
  -3  -7   1     3306.02     3412.98    133.15 o 
  -2  -7   1     3439.70     3573.04    199.23 o 
  -1  -7   1      495.75      520.53     72.64 o 
   0  -7   1     5471.08     5335.97    379.09 o 
   1  -7   1      254.28      379.51     85.52 o 
   2  -7   1       35.70       98.66     69.20 o 
   3  -7   1      596.28      351.95     83.49 o 
   4  -7   1      592.84      741.18    123.51 o 
   5  -7   1     3124.93     3133.95    164.79 o 
   6  -7   1     3783.13     3878.35    201.36 o 
   7  -7   1      181.97      331.38    119.93 o 
   8  -7   1      306.48      264.20    101.60 o 
   9  -7   1     1205.97     1109.81    233.67 o 
  10  -7   1        0.56      126.36    207.85 o 
  11  -7   1       49.48      148.87    200.20 o 
  12  -7   1        9.68       51.48    165.23 o 
 -11  -6   1       70.79       16.66    166.58 o 
 -10  -6   1      577.48      337.97    200.95 o 
  -9  -6   1     1115.99     1130.82    235.17 o 
  -8  -6   1      482.12      371.89    192.85 o 
  -7  -6   1     3104.88     3524.98    267.28 o 
  -6  -6   1      419.74      404.68    107.68 o 
  -5  -6   1       15.04      116.66     66.88 o 
  -4  -6   1      876.21      739.58     90.12 o 
  -3  -6   1      688.55      687.12     76.53 o 
  -2  -6   1     3497.77     3409.59    156.90 o 
  -1  -6   1     4182.95     4271.15    145.24 o 
   0  -6   1        3.64       99.76     42.03 o 
   1  -6   1       94.30       81.71     35.42 o 
   2  -6   1     2381.36     2304.23    203.80 o 
   3  -6   1      683.48      802.30    102.96 o 
   4  -6   1      903.78      906.11     81.07 o 
   5  -6   1      211.07      168.40     87.42 o 
   6  -6   1       26.40      196.91     99.96 o 
   7  -6   1     2786.09     2613.82    168.14 o 
   8  -6   1     2361.32     2083.53    161.29 o 
   9  -6   1      784.31     1063.89    245.37 o 
  10  -6   1     1750.89     1629.07    292.80 o 
  11  -6   1      148.77      164.93    196.30 o 
  12  -6   1      132.93       48.92    142.42 o 
 -11  -5   1        1.26      114.96    177.54 o 
 -10  -5   1      212.61      189.10    171.54 o 
  -9  -5   1     1214.02     1355.03    276.59 o 
  -8  -5   1     1135.71     1004.01    190.75 o 
  -7  -5   1      112.51      133.57    106.40 o 
  -6  -5   1      628.33      663.98     98.43 o 
  -5  -5   1      594.83      639.49     75.04 o 
  -4  -5   1     5010.59     5231.55    153.18 o 
  -3  -5   1     6709.92     7416.81    172.29 o 
  -2  -5   1     4759.21     4051.81    106.56 o 
  -1  -5   1     1405.98     1430.30     83.56 o 
   0  -5   1      264.61      451.76     47.92 o 
   1  -5   1     1830.51     1574.51    107.00 o 
   2  -5   1     1746.03     1471.20    101.70 o 
   3  -5   1    11539.86    11975.35    126.62 o 
   4  -5   1     6662.41     6675.93    122.83 o 
   5  -5   1     1308.26     1375.29     88.09 o 
   6  -5   1      191.96      131.90     57.26 o 
   7  -5   1     1237.73     1326.71    144.88 o 
   8  -5   1      922.68     1028.14    140.44 o 
   9  -5   1       75.38      167.70     98.54 o 
  10  -5   1        2.90       -8.55    125.61 o 
  11  -5   1      131.89      167.33    137.17 o 
  12  -5   1      438.65      303.60    177.24 o 
 -12  -4   1       90.05      228.26    213.56 o 
 -11  -4   1      714.04      989.60    305.70 o 
 -10  -4   1      902.69      539.37    223.31 o 
  -9  -4   1     3611.00     3338.43    284.54 o 
  -8  -4   1      150.74      262.03    202.75 o 
  -7  -4   1        8.83      151.13    119.16 o 
  -6  -4   1     4457.94     5197.07    168.39 o 
  -5  -4   1     3024.08     2391.50    107.66 o 
  -4  -4   1    12815.53    12845.15    193.57 o 
  -3  -4   1     4356.06     4146.38    124.56 o 
  -2  -4   1      923.00      615.70     60.35 o 
  -1  -4   1     1912.91     2269.26     82.82 o 
   0  -4   1    16684.48    15434.86   1229.12 o 
   1  -4   1     4799.68     3956.73    346.37 o 
   2  -4   1      127.56      117.68     57.78 o 
   3  -4   1     2827.31     3597.87     88.10 o 
   4  -4   1      197.61      276.21     53.94 o 
   5  -4   1     1720.77     1887.48    112.13 o 
   6  -4   1     8700.66     9247.92    213.08 o 
   7  -4   1      272.25      324.21    100.50 o 
   8  -4   1      281.24      161.02     71.28 o 
   9  -4   1      203.62      271.68    105.83 o 
  10  -4   1       28.61      197.64    114.54 o 
  11  -4   1     1675.01     1701.52    206.70 o 
  12  -4   1       91.95       92.37    117.79 o 
 -12  -3   1      222.06      128.16    188.80 o 
 -11  -3   1     1886.35     2356.49    333.32 o 
 -10  -3   1       18.11     1176.59    146.92 o 
  -9  -3   1       67.31      166.43    147.22 o 
  -8  -3   1     1291.42     1530.77    248.53 o 
  -7  -3   1     3098.28     2685.30    220.16 o 
  -6  -3   1       52.00       97.21     60.09 o 
  -5  -3   1      154.39      312.35     59.48 o 
  -4  -3   1     1459.19     1574.67     71.73 o 
  -3  -3   1     1719.71     1578.74     69.52 o 
  -2  -3   1     3301.77     3177.07     86.41 o 
  -1  -3   1     6792.33     7495.09    164.41 o 
   0  -3   1     2271.93     1442.73    207.78 o 
   1  -3   1      170.75      196.93     44.63 o 
   2  -3   1      892.25      665.28     73.71 o 
   3  -3   1      742.95      415.55     48.02 o 
   4  -3   1     8134.00     9128.07    430.27 o 
   5  -3   1     9418.56     9148.15    146.43 o 
   6  -3   1     4135.06     3974.78    122.47 o 
   7  -3   1     1594.47     1529.28    107.39 o 
   8  -3   1      867.38      689.96    129.96 o 
   9  -3   1      135.25      173.98     92.48 o 
  10  -3   1     1643.29     1761.19    187.37 o 
  11  -3   1        0.05      136.57    107.59 o 
  12  -3   1       37.98       64.08    129.07 o 
  13  -3   1      118.59      151.58    172.29 o 
 -12  -2   1      121.72      293.55    193.15 o 
 -11  -2   1     1545.19     1354.13    286.19 o 
 -10  -2   1      250.30      294.60    160.88 o 
  -9  -2   1      448.62      447.23    185.04 o 
  -8  -2   1     3191.55     3021.02    257.23 o 
  -7  -2   1       44.42       94.40     73.61 o 
  -6  -2   1     8263.63     8704.58    502.45 o 
  -5  -2   1     1738.39     2065.85    144.90 o 
  -4  -2   1      314.18      362.75     74.79 o 
  -3  -2   1     2410.72     2291.57    146.32 o 
  -2  -2   1    15380.42    16137.11   1328.62 o 
   0  -2   1     1583.44     1746.73     71.89 o 
   1  -2   1      952.08     1202.48     68.28 o 
   2  -2   1      315.42      211.70     55.02 o 
   3  -2   1    17476.83    17451.82    381.16 o 
   4  -2   1     1059.07     1277.15    103.11 o 
   5  -2   1      184.67      256.59     54.02 o 
   6  -2   1     1472.71     1400.79     94.16 o 
   7  -2   1      681.68      601.13    130.89 o 
   8  -2   1      394.45      431.77     91.99 o 
   9  -2   1     1911.57     2149.36    332.64 o 
  10  -2   1       75.74      151.90     88.99 o 
  11  -2   1      899.10      706.16    134.62 o 
  12  -2   1     1147.99     1113.26    251.98 o 
  13  -2   1      211.31      199.45    116.46 o 
 -12  -1   1      207.33      118.11    174.69 o 
 -11  -1   1       54.48        3.60    353.43 o 
 -10  -1   1      170.44      247.92    162.98 o 
  -9  -1   1     2607.47     3140.63    250.63 o 
  -8  -1   1     1076.81      987.65    182.34 o 
  -7  -1   1     1359.18     1388.78    144.97 o 
  -6  -1   1      699.77      661.77     85.94 o 
  -5  -1   1      898.99     1111.90     93.39 o 
  -4  -1   1     4045.26     5183.64    266.16 o 
  -3  -1   1      501.47      553.60     59.21 o 
  -2  -1   1     9282.08    11418.10   1373.79 o 
   2  -1   1    23058.31    23541.05    310.88 o 
   3  -1   1     8776.19     9581.12    172.96 o 
   4  -1   1     4007.38     3393.25    116.16 o 
   5  -1   1      415.82      254.19     55.49 o 
   6  -1   1        0.79       87.09     45.95 o 
   7  -1   1        5.61       49.65     59.63 o 
   8  -1   1     4882.32     5818.31    253.93 o 
   9  -1   1      825.88      753.29    157.35 o 
  10  -1   1      594.68      445.87    169.44 o 
  11  -1   1      219.79      118.11    105.05 o 
  12  -1   1      186.06       70.09    216.26 o 
  13  -1   1     1679.95     1400.36    298.50 o 
 -13   0   1      172.41      298.95    243.12 o 
 -12   0   1      647.54      695.30    266.08 o 
 -11   0   1      246.70      353.58    178.44 o 
 -10   0   1      960.28      981.49    227.81 o 
  -9   0   1     1022.02     1001.45    218.06 o 
  -8   0   1     5989.72     7170.31    395.45 o 
  -7   0   1      970.59     1034.24     96.54 o 
  -6   0   1     2957.96     4181.85    149.06 o 
  -5   0   1      593.29      897.70     88.60 o 
  -4   0   1     7683.07     8654.84    266.53 o 
  -3   0   1     5168.13     6519.00    117.48 o 
  -2   0   1    10352.19    12639.29    565.41 o 
   2   0   1     6740.05     8790.52    703.63 o 
   3   0   1     2447.77     2826.73    163.58 o 
   4   0   1     1095.66     2022.46    121.03 o 
   5   0   1      183.82      104.79     40.32 o 
   6   0   1      936.25      920.23     67.89 o 
   7   0   1     1849.10     2376.57    183.25 o 
   8   0   1       40.37       86.86     71.32 o 
   9   0   1     2538.54     3098.31    312.91 o 
  10   0   1      558.42      624.46    236.82 o 
  11   0   1       52.05       59.13    102.65 o 
  12   0   1      305.61      280.34    216.26 o 
 -13   1   1       69.02      104.60    189.40 o 
 -12   1   1        4.00      152.78    179.94 o 
 -11   1   1      394.91      419.16    204.10 o 
 -10   1   1     2478.89     3403.86    344.42 o 
  -9   1   1      356.38      311.11    168.68 o 
  -8   1   1      741.29      751.58    192.10 o 
  -7   1   1       15.41      170.78     65.81 o 
  -6   1   1    10031.13    11670.17    281.43 o 
  -5   1   1        7.14      104.49     46.01 o 
  -4   1   1     1445.52     1250.43     60.27 o 
  -3   1   1     3499.42     4552.36     93.91 o 
  -2   1   1    23831.17    26751.93   1488.71 o 
   1   1   1     2047.91     2944.33     95.45 o 
   2   1   1    13974.74    14146.26    283.72 o 
   3   1   1     1389.74     1630.65    214.23 o 
   4   1   1      267.38      250.46     41.71 o 
   5   1   1     3983.23     3464.30     86.69 o 
   6   1   1     2614.56     2690.56    208.91 o 
   7   1   1     9116.74    11066.42    386.59 o 
   8   1   1       44.95      156.68    108.65 o 
   9   1   1      820.96      649.53    178.89 o 
  10   1   1      529.45      440.02    200.35 o 
  11   1   1     1424.86     1144.03    209.36 o 
  12   1   1      282.56      289.20    128.31 o 
 -13   2   1      471.21      567.29    247.02 o 
 -12   2   1       31.84      107.45    162.08 o 
 -11   2   1       12.69      229.77    221.21 o 
 -10   2   1      311.70      453.98    193.15 o 
  -9   2   1      219.73      299.94    142.57 o 
  -8   2   1       23.75       65.70     53.99 o 
  -7   2   1     1285.89     1484.20    119.02 o 
  -6   2   1      140.48      174.93     41.09 o 
  -5   2   1    15438.90    16115.67   1047.99 o 
  -4   2   1     4068.40     4112.80    356.70 o 
  -3   2   1      304.25      382.53     39.05 o 
  -2   2   1      806.38      762.74     47.40 o 
  -1   2   1      932.45     1238.97     58.59 o 
   0   2   1    19263.81    16125.47    173.94 o 
   1   2   1     1042.43     1489.01     70.62 o 
   2   2   1      193.20      178.85     57.96 o 
   3   2   1     2621.62     2871.70     81.28 o 
   4   2   1    11027.17    11861.78    129.39 o 
   5   2   1     1119.84     1020.41     69.16 o 
   6   2   1      204.29       50.73     74.59 o 
   7   2   1     1037.30     1354.13    249.43 o 
   8   2   1       26.59      739.57    234.12 o 
   9   2   1      671.59      542.07    206.65 o 
  10   2   1        9.91      131.92    148.57 o 
  11   2   1      160.39      136.42    158.78 o 
  12   2   1      621.32      537.12    158.78 o 
 -13   3   1        9.32      142.42    211.16 o 
 -12   3   1     2544.91     2562.69    340.67 o 
 -11   3   1       28.06      -44.27    172.14 o 
 -10   3   1        0.88      204.07    117.09 o 
  -9   3   1       14.75      167.44     92.84 o 
  -8   3   1     1686.48     1809.52    113.19 o 
  -7   3   1     4449.40     4476.77    131.94 o 
  -6   3   1       93.21      100.27     37.97 o 
  -5   3   1      390.04      451.03     82.21 o 
  -4   3   1      755.00      703.73     55.53 o 
  -3   3   1     6638.61     6951.90    133.32 o 
  -2   3   1     4478.43     5076.49    213.24 o 
  -1   3   1     6361.50     6310.02    300.00 o 
   0   3   1     8647.78     8931.60    196.00 o 
   1   3   1     2047.57     1803.49    227.29 o 
   2   3   1     1444.40     1077.79     86.47 o 
   3   3   1       42.04      131.50     68.73 o 
   4   3   1      697.91      633.45     64.08 o 
   5   3   1    10919.39     9519.13    147.84 o 
   6   3   1     1288.98     1056.68    192.85 o 
   7   3   1       14.11      167.03    135.07 o 
   8   3   1        1.77      203.50    145.42 o 
   9   3   1     2146.85     1996.91    289.65 o 
  10   3   1     1875.07     1408.31    299.85 o 
  11   3   1      183.36      175.29    140.92 o 
  12   3   1       68.30      263.23    239.67 o 
 -13   4   1       17.20       12.91    181.89 o 
 -12   4   1       25.29       85.69    189.25 o 
 -11   4   1     1203.32      889.21    174.51 o 
 -10   4   1      524.29      583.61    134.79 o 
  -9   4   1       67.53      126.09    100.59 o 
  -8   4   1       19.79      130.83     58.16 o 
  -7   4   1     7628.28     8380.23    143.71 o 
  -6   4   1     2120.76     2097.35     97.36 o 
  -5   4   1        3.89       79.33     37.94 o 
  -4   4   1      348.34      385.98     49.92 o 
  -3   4   1      658.14      798.88     65.81 o 
  -2   4   1      671.30      410.83     51.44 o 
  -1   4   1     1286.53     1067.31    103.63 o 
   0   4   1      775.41     1021.80     84.36 o 
   1   4   1      846.37      677.67     68.61 o 
   2   4   1    18541.04    16618.62    577.04 o 
   3   4   1     2067.09     1984.83    191.12 o 
   4   4   1      112.63      224.77     82.92 o 
   5   4   1      300.95      279.39     54.94 o 
   6   4   1     1062.57      841.14    121.77 o 
   7   4   1     1930.49     1574.74    242.82 o 
   8   4   1      207.31      207.25    165.23 o 
   9   4   1        6.43      144.37    153.38 o 
  10   4   1     1394.60     1356.68    270.59 o 
  11   4   1        9.17      343.67    198.70 o 
  12   4   1      244.49       17.41    198.70 o 
 -11   5   1       81.82      121.99    100.32 o 
 -10   5   1       17.21       95.65    114.97 o 
  -9   5   1     5306.90     5191.29    174.59 o 
  -8   5   1      262.73      196.36     72.38 o 
  -7   5   1      701.45      666.53     77.95 o 
  -6   5   1       83.40      107.79     57.06 o 
  -5   5   1     8254.11     8819.10    143.23 o 
  -4   5   1     1046.79     1037.05     86.72 o 
  -3   5   1      582.15      940.29    205.23 o 
  -2   5   1     2343.98     2695.18    101.67 o 
  -1   5   1      643.08      586.61    118.86 o 
   0   5   1     4656.72     4516.63    340.75 o 
   1   5   1     3253.74     3331.10    255.35 o 
   2   5   1      217.86      324.34     77.47 o 
   3   5   1     8719.99     8411.99    168.31 o 
   4   5   1      565.15      677.42    124.41 o 
   5   5   1       14.67       65.53     41.34 o 
   6   5   1       87.80      165.91     74.54 o 
   7   5   1     1407.00     1538.88    204.25 o 
   8   5   1     1641.61     2017.62    242.97 o 
   9   5   1      331.68      175.59    148.12 o 
  10   5   1      743.63      962.89    259.63 o 
  11   5   1       83.41       97.40    198.10 o 
 -12   6   1      280.50      108.50    144.07 o 
 -11   6   1      210.38      147.67    204.40 o 
 -10   6   1      499.16      315.91    175.29 o 
  -9   6   1     1757.15     1728.58    170.45 o 
  -8   6   1        7.50       98.66     55.85 o 
  -7   6   1       67.02      145.13     60.57 o 
  -6   6   1       52.95      137.52     48.07 o 
  -5   6   1      196.95      212.23     80.71 o 
  -4   6   1     8375.02     8552.52    199.33 o 
  -3   6   1      610.78      475.42     79.97 o 
  -2   6   1     1659.13     1766.65    101.50 o 
  -1   6   1        8.19      122.55     57.78 o 
   0   6   1    12175.21    11007.51    528.07 o 
   1   6   1     9563.35     8442.06    733.79 o 
   2   6   1      142.80      249.76    100.62 o 
   3   6   1      936.86      622.12     84.48 o 
   4   6   1      275.29      235.44     99.73 o 
   5   6   1     2586.79     2790.86    157.59 o 
   6   6   1      375.46      193.00    123.06 o 
   7   6   1       17.42       60.48     89.90 o 
   8   6   1      313.57      233.07    142.27 o 
   9   6   1      207.10      162.98    161.48 o 
  10   6   1      911.49      661.68    155.48 o 
  11   6   1      228.81      236.07    175.89 o 
 -11   7   1     1759.08     1823.27    289.95 o 
 -10   7   1        8.41       73.56     90.41 o 
  -9   7   1     1039.28      895.95    159.83 o 
  -8   7   1      532.09      828.15    191.87 o 
  -7   7   1     2566.90     2656.50    180.39 o 
  -6   7   1     3060.77     2594.67    163.99 o 
  -5   7   1      175.66      216.77     65.11 o 
  -4   7   1     1011.78      884.58    114.73 o 
  -3   7   1     1092.87     1344.27    119.54 o 
  -2   7   1     6754.09     6824.69    615.53 o 
  -1   7   1      413.98      406.73     91.47 o 
   0   7   1      285.78      311.54     63.75 o 
   1   7   1     1479.10     1593.72     96.23 o 
   2   7   1       13.25      136.92     66.63 o 
   3   7   1      935.81      638.41    124.56 o 
   4   7   1      319.40      468.05    119.86 o 
   5   7   1      169.59      107.42     60.05 o 
   6   7   1     3316.19     3384.35    246.42 o 
   7   7   1      150.23       88.24     91.40 o 
   8   7   1       42.17      102.80    121.86 o 
   9   7   1      358.51      342.17    185.94 o 
  10   7   1     1688.67     1815.61    338.57 o 
  11   7   1      235.48      596.25    232.77 o 
 -10   8   1      209.63      179.19    176.19 o 
  -9   8   1     1075.26      883.95    244.17 o 
  -8   8   1       50.00       -4.35    179.34 o 
  -7   8   1        5.14       70.09     90.05 o 
  -6   8   1     3656.94     4158.24    185.19 o 
  -5   8   1      797.27      665.62    100.60 o 
  -4   8   1       17.42       84.49     64.69 o 
  -3   8   1       14.09      114.36     61.61 o 
  -2   8   1      217.21      186.27     77.36 o 
  -1   8   1     4197.67     3727.83    372.64 o 
   0   8   1      169.19      130.84     56.24 o 
   1   8   1        0.44       63.95     48.54 o 
   2   8   1     1229.31     1340.53    120.86 o 
   3   8   1     5070.94     5055.06    401.23 o 
   4   8   1     2660.73     3028.78    279.74 o 
   5   8   1      998.37      834.33     98.28 o 
   6   8   1       29.32      173.19    119.61 o 
   7   8   1      296.46      397.40    146.62 o 
   8   8   1     1176.10     1108.76    267.43 o 
   9   8   1        3.46      152.93    191.50 o 
  10   8   1      128.15       51.93    149.93 o 
 -11   9   1      185.20      119.76    169.29 o 
 -10   9   1      206.47      165.08    150.08 o 
  -9   9   1      109.40      245.22    152.33 o 
  -8   9   1     2557.39     2477.00    325.21 o 
  -7   9   1      727.53      721.11    196.30 o 
  -6   9   1       45.85       83.14    168.38 o 
  -5   9   1      674.08      493.30    164.63 o 
  -4   9   1     2917.78     2421.62    260.38 o 
  -3   9   1       91.74       63.03    127.56 o 
  -2   9   1      635.98      884.40    210.26 o 
  -1   9   1     1081.98     1207.51    202.30 o 
   0   9   1      731.10      824.22    221.36 o 
   1   9   1      837.88      971.29    199.75 o 
   2   9   1        5.85       45.51     48.65 o 
   3   9   1       50.69       56.13     76.54 o 
   4   9   1     2590.20     2671.97    170.18 o 
   5   9   1     1090.98     1323.67    205.45 o 
   6   9   1      216.81       49.52    150.08 o 
   7   9   1      351.99      364.08    185.34 o 
   8   9   1      569.02      472.59    183.24 o 
   9   9   1      657.92      593.70    235.32 o 
  10   9   1       41.85      186.39    198.10 o 
 -10  10   1       92.04       72.79    193.00 o 
  -9  10   1      159.74      232.62    153.98 o 
  -8  10   1      139.78      189.40    197.95 o 
  -7  10   1      137.87       91.70    132.82 o 
  -6  10   1        3.40      221.36    169.74 o 
  -5  10   1        6.72      115.26    138.22 o 
  -4  10   1      267.03      191.80    120.81 o 
  -3  10   1     5966.50     6803.23    389.15 o 
  -2  10   1      357.41      617.41    228.11 o 
  -1  10   1      219.13      316.81    173.49 o 
   0  10   1      225.20      363.33    158.78 o 
   1  10   1     1195.49     1381.45    228.87 o 
   2  10   1     2843.31     3248.69    260.53 o 
   3  10   1     1402.42     1492.65    193.60 o 
   4  10   1       32.25      124.11    134.32 o 
  -9  11   1       31.62      202.90    192.55 o 
  -8  11   1     1141.93      998.75    255.43 o 
  -7  11   1       87.59      165.23    161.48 o 
  -6  11   1      760.55     1007.61    247.17 o 
  -5  11   1       12.91       92.75    180.99 o 
  -4  11   1     1014.37      661.83    214.46 o 
  -3  11   1      117.42       87.79    156.53 o 
  -2  11   1      708.01      638.27    199.60 o 
  -1  11   1     1287.30     1380.25    223.31 o 
   0  11   1      484.77      633.32    208.00 o 
   1  11   1      865.92      651.63    192.25 o 
   2  11   1      188.49      483.09    216.41 o 
   3  11   1       32.40      105.05    147.07 o 
  -8  12   1      254.26      204.10    152.03 o 
  -7  12   1        6.04      105.80    163.58 o 
  -6  12   1      718.98      950.73    247.47 o 
  -5  12   1      349.75      311.86    196.90 o 
  -4  12   1       19.86      139.12    181.59 o 
  -3  12   1       53.98      109.71    126.06 o 
  -2  12   1      465.36      468.09    190.75 o 
  -1  12   1       13.88      110.91     99.05 o 
   0  12   1     1254.79     1126.47    242.07 o 
   1  12   1      512.75      356.13    182.19 o 
   2  12   1      465.74      307.96    136.27 o 
   3  12   1      412.75      584.69    190.45 o 
  -6  13   1      507.56      254.08    207.10 o 
  -5  13   1       35.97      136.27    196.00 o 
  -4  13   1       81.40      140.02    139.87 o 
  -3  13   1       55.10      185.19    171.99 o 
  -2  13   1      165.24       97.85    128.46 o 
  -1  13   1     1318.30     1351.43    278.39 o 
   0  13   1       89.60      165.68    140.17 o 
   1  13   1       42.48      202.30    124.86 o 
   2  13   1      116.91       94.70    144.82 o 
  -4  14   1      166.76      477.69    218.66 o 
  -3  14   1      141.14       95.45    164.33 o 
  -2  14   1      207.44      150.53    175.89 o 
  -1  14   1       23.66      207.55    178.89 o 
   0  14   1      155.60      155.63    197.20 o 
   1  14   1      536.68      425.46    180.99 o 
   0  15   1      158.48      136.87    143.92 o 
   1  15   1       30.54      126.51    180.69 o 
   1 -15   2      133.49      162.23    131.62 o 
   2 -15   2      588.46      760.88    223.91 o 
   0 -14   2        8.27      103.70    135.07 o 
   1 -14   2       97.62       -0.15    135.97 o 
   2 -14   2       66.89       84.19    182.79 o 
   3 -14   2     1390.87     1772.84    282.29 o 
   4 -14   2      166.72       97.55    110.16 o 
   5 -14   2       10.16      129.97    224.21 o 
   0 -13   2      140.00      114.96    133.12 o 
   1 -13   2      369.60      340.82    186.84 o 
   2 -13   2      200.38       67.83    120.81 o 
   3 -13   2       76.61      191.95    191.95 o 
   4 -13   2      431.14      525.86    217.61 o 
   5 -13   2      804.31      703.85    262.93 o 
   6 -13   2      296.19      313.06    198.40 o 
  -5 -12   2        0.63      272.69    185.34 o 
  -4 -12   2      375.99      479.64    204.25 o 
  -3 -12   2     1817.18     2226.07    310.06 o 
  -2 -12   2      156.99      197.50    164.18 o 
  -1 -12   2      167.79      222.33     94.78 o 
   0 -12   2      313.03      303.52    109.47 o 
   1 -12   2     2988.50     3679.70    339.17 o 
   2 -12   2        4.71      115.26    152.33 o 
   3 -12   2      459.59      407.01    204.55 o 
   4 -12   2       10.17      202.75    200.05 o 
   5 -12   2     1243.48     1436.22    254.68 o 
   6 -12   2      989.52     1023.82    287.69 o 
   7 -12   2       17.83       61.38    164.18 o 
   8 -12   2      146.63      186.54    197.50 o 
  -4 -11   2       45.13      237.12    177.09 o 
  -3 -11   2     1124.92     1188.90    230.37 o 
  -2 -11   2      304.75      344.12    154.13 o 
  -1 -11   2     2049.73     2111.42    173.42 o 
   0 -11   2      332.39      353.42    109.80 o 
   1 -11   2        1.17      120.73     79.96 o 
   2 -11   2      644.35      567.30    122.48 o 
   3 -11   2     2292.80     2457.57    293.62 o 
   4 -11   2       40.75      150.31     74.30 o 
   5 -11   2       24.03       77.65     78.44 o 
   6 -11   2     1115.99     1148.63    171.66 o 
   7 -11   2       12.04      159.78    115.09 o 
   8 -11   2      192.59      151.28    227.51 o 
   9 -11   2        4.47      186.24    199.90 o 
  -6 -10   2       21.02      133.57    135.37 o 
  -5 -10   2     1276.81     1337.32    239.22 o 
  -3 -10   2        0.68      263.68    159.53 o 
  -2 -10   2      679.32      751.96    112.14 o 
  -1 -10   2     2741.47     2969.67    378.12 o 
   0 -10   2      269.53      129.62     86.05 o 
   1 -10   2      295.92      196.60    103.38 o 
   2 -10   2      282.62      197.32    109.89 o 
   3 -10   2      868.30      800.21    136.19 o 
   4 -10   2     4498.28     4683.86    658.38 o 
   5 -10   2      424.37      427.69    271.71 o 
   6 -10   2      128.49      138.05     79.85 o 
   7 -10   2       79.86      188.19     84.53 o 
   8 -10   2      398.69      392.63    133.99 o 
   9 -10   2      530.06      475.52    156.99 o 
  10 -10   2       87.95       88.09    162.83 o 
 -10  -9   2      533.29      681.19    248.23 o 
  -9  -9   2       52.20      183.24    137.62 o 
  -6  -9   2      371.08      385.24    165.38 o 
  -5  -9   2      668.93      733.27    206.95 o 
  -2  -9   2       62.72      105.78    118.07 o 
  -1  -9   2      734.23      850.91    119.71 o 
   0  -9   2      702.17      718.22    121.37 o 
   1  -9   2      534.05      368.54    109.98 o 
   2  -9   2      863.07      990.54    136.62 o 
   3  -9   2      268.07      139.98     86.89 o 
   4  -9   2      523.38      491.97    131.83 o 
   5  -9   2     1203.43     1111.67    182.27 o 
   6  -9   2       21.57       96.34     94.38 o 
   7  -9   2       16.58      104.02    112.28 o 
   8  -9   2      176.00      154.59     90.01 o 
   9  -9   2     1050.89      966.76    237.27 o 
  10  -9   2        3.65       56.28    135.37 o 
  11  -9   2       42.05      -30.92    152.48 o 
 -11  -8   2       17.45        4.20    212.66 o 
 -10  -8   2      147.11      241.77    180.84 o 
  -9  -8   2      483.06      568.19    223.16 o 
  -8  -8   2      654.72      618.61    177.54 o 
  -7  -8   2      785.16      694.40    187.44 o 
  -6  -8   2      129.45      149.40     75.59 o 
  -5  -8   2     1652.01     1714.27    144.93 o 
  -3  -8   2      652.58      438.97    117.66 o 
  -2  -8   2     1779.51     2188.67    156.40 o 
  -1  -8   2      323.86      342.49    105.67 o 
   0  -8   2     2315.81     2730.83    175.76 o 
   1  -8   2       34.85      162.80     69.37 o 
   2  -8   2     8370.99     7533.56    525.79 o 
   3  -8   2      378.01      443.59    121.75 o 
   4  -8   2       16.11      122.57     80.34 o 
   5  -8   2      489.99      525.95    115.85 o 
   6  -8   2       10.14      120.77     71.94 o 
   7  -8   2     2462.45     3159.46    212.85 o 
   8  -8   2      149.05      205.56    126.01 o 
   9  -8   2      986.57     1132.32    253.48 o 
  10  -8   2      335.08      408.96    163.88 o 
  11  -8   2     2737.68     2591.51    375.04 o 
 -11  -7   2      126.04      101.75    229.47 o 
 -10  -7   2      228.49      316.21    185.49 o 
  -9  -7   2      861.14      872.54    196.00 o 
  -8  -7   2      791.10     1006.41    217.31 o 
  -7  -7   2       53.73       88.54     84.49 o 
  -6  -7   2        1.65       48.68     67.40 o 
  -5  -7   2     8480.29     8996.64    296.32 o 
  -4  -7   2      324.27      630.32    193.45 o 
  -3  -7   2      541.40      472.88     87.31 o 
  -2  -7   2     1955.77     1864.24    171.91 o 
  -1  -7   2     3577.10     3787.98    154.40 o 
   0  -7   2     9741.66     9433.65   1032.60 o 
   1  -7   2    10581.95    11399.95   1344.45 o 
   2  -7   2     1521.40     1602.89    142.92 o 
   3  -7   2     1446.31     1706.90    351.55 o 
   4  -7   2     2849.71     3336.46    166.68 o 
   5  -7   2       56.93      129.16     78.76 o 
   6  -7   2     2054.60     1901.33    187.38 o 
   7  -7   2     1764.83     1627.67    180.17 o 
   8  -7   2      300.90      188.01     95.87 o 
   9  -7   2      273.78      160.43    136.72 o 
  10  -7   2      149.13       97.85    166.58 o 
  11  -7   2      114.54       91.40    139.42 o 
 -11  -6   2      211.02      123.51    158.63 o 
 -10  -6   2        7.88       68.73    126.96 o 
  -9  -6   2     1320.49     1474.04    282.44 o 
  -8  -6   2      461.44      356.13    202.15 o 
  -7  -6   2     1386.44     1595.61    154.35 o 
  -6  -6   2     1736.80     1678.49    133.15 o 
  -5  -6   2      464.68      498.63    103.22 o 
  -4  -6   2     3356.60     3556.95    172.21 o 
  -3  -6   2        4.42      132.63     49.81 o 
  -2  -6   2      501.06      485.44     69.37 o 
  -1  -6   2     4901.55     4980.05    290.71 o 
   0  -6   2     3889.76     3415.90    198.85 o 
   1  -6   2        9.03      174.84     80.11 o 
   2  -6   2      387.45      555.76    117.01 o 
   3  -6   2     1110.63      760.82    198.17 o 
   4  -6   2      368.10      456.41    108.46 o 
   5  -6   2     8031.22     7859.38    241.25 o 
   6  -6   2      870.71      596.10    126.28 o 
   7  -6   2        3.37      120.15     77.19 o 
   8  -6   2      665.83      910.36    248.68 o 
   9  -6   2     1764.17     1820.42    247.62 o 
  10  -6   2      738.93     1003.71    295.50 o 
  11  -6   2      636.50      395.30    203.05 o 
  12  -6   2      101.65      184.89    240.27 o 
 -11  -5   2     1324.95      892.35    215.36 o 
 -10  -5   2        1.41       71.89    132.52 o 
  -9  -5   2       20.33      146.92    134.02 o 
  -8  -5   2      136.00      112.41    139.12 o 
  -7  -5   2     4343.19     4322.74    173.83 o 
  -6  -5   2     1234.84     1384.81    128.74 o 
  -5  -5   2     1856.40     1877.59    132.39 o 
  -4  -5   2       32.34      116.39     51.70 o 
  -3  -5   2     1709.69     1634.51    197.72 o 
  -2  -5   2     9325.47     8957.20    437.10 o 
  -1  -5   2     1333.65     1431.44     70.63 o 
   0  -5   2     1792.70     1576.89    162.16 o 
   1  -5   2     1502.27     1198.74    109.91 o 
   2  -5   2     8543.12     7176.83    323.79 o 
   3  -5   2     4582.11     4908.90     87.20 o 
   4  -5   2     7240.12     6294.33    177.48 o 
   5  -5   2      502.58      528.48     72.57 o 
   6  -5   2      113.91      172.63     74.10 o 
   7  -5   2     1005.42      848.31    120.65 o 
   8  -5   2      417.10      429.63    123.23 o 
   9  -5   2       89.03      144.97    156.83 o 
  10  -5   2      185.86      111.96    153.08 o 
  11  -5   2        0.33      284.09    221.51 o 
  12  -5   2      249.02      377.89    189.85 o 
 -12  -4   2      420.07      470.04    240.72 o 
 -11  -4   2       78.30      -58.98    152.03 o 
 -10  -4   2        0.95       58.23    179.49 o 
  -9  -4   2     2245.63     2767.69    255.28 o 
  -8  -4   2      714.35      639.02    197.95 o 
  -7  -4   2      701.48      711.06    100.10 o 
  -6  -4   2     4578.68     5009.34    257.98 o 
  -5  -4   2       13.26      314.86    213.41 o 
  -4  -4   2       78.37      148.99     50.17 o 
  -3  -4   2     2093.69     1561.70     61.51 o 
  -2  -4   2      908.34      908.01     66.40 o 
  -1  -4   2     3900.79     4168.93    192.92 o 
   0  -4   2      947.96      670.82    112.86 o 
   1  -4   2      632.22      655.07    108.20 o 
   2  -4   2     1422.49     1689.35    100.80 o 
   3  -4   2     9841.82     8825.21    289.11 o 
   4  -4   2      301.97      321.43     59.17 o 
   5  -4   2     1717.67     1592.39    124.39 o 
   6  -4   2      643.42      548.78     82.57 o 
   7  -4   2      435.33      831.25    419.46 o 
   8  -4   2      242.41      156.69     77.33 o 
   9  -4   2        7.98       54.59     72.94 o 
  10  -4   2      282.79      327.16    126.41 o 
  11  -4   2      252.20      317.53    143.22 o 
  12  -4   2      948.00     1033.42    287.84 o 
 -12  -3   2        2.12      153.38    198.70 o 
 -11  -3   2       27.57      128.46    178.89 o 
 -10  -3   2      663.81      551.38    211.76 o 
  -9  -3   2      123.93      158.18    114.81 o 
  -8  -3   2     1439.19     1847.73    249.73 o 
  -7  -3   2      822.75     1062.26    513.33 o 
  -6  -3   2      627.05      599.52     84.70 o 
  -5  -3   2      377.79      223.47     42.87 o 
  -4  -3   2     3516.12     2747.90    157.26 o 
  -3  -3   2      982.36     1397.70    101.08 o 
  -2  -3   2     5100.78     5031.43    118.76 o 
  -1  -3   2     1492.61     1297.91     62.08 o 
   0  -3   2     6026.16     4509.09    488.80 o 
   1  -3   2    51800.36    52288.70   6536.24 o 
   2  -3   2    11453.67     9962.76    791.87 o 
   3  -3   2     3806.92     3394.30     92.17 o 
   4  -3   2       53.02       85.88     50.25 o 
   5  -3   2     7774.20     7951.28    528.57 o 
   6  -3   2      112.24      126.38     68.66 o 
   7  -3   2     5787.07     6305.25    213.50 o 
   8  -3   2      216.17      234.91     96.37 o 
   9  -3   2        8.67      107.25     75.99 o 
  10  -3   2      140.15      170.58     91.77 o 
  11  -3   2       38.91      142.01    115.30 o 
  12  -3   2      373.41      283.30    124.46 o 
  13  -3   2      735.40      212.21    178.14 o 
 -12  -2   2       36.93      328.07    255.58 o 
 -11  -2   2      794.97      709.11    235.92 o 
 -10  -2   2       33.13      166.43    124.56 o 
  -9  -2   2     4071.69     4312.72    304.05 o 
  -8  -2   2     2286.24     2017.32    245.52 o 
  -7  -2   2     2949.62     3215.92    158.47 o 
  -6  -2   2     2766.19     2767.27    138.52 o 
  -5  -2   2     2720.73     3084.17    238.77 o 
  -4  -2   2     5055.03     5611.87    346.52 o 
  -3  -2   2    10735.59    13112.71   1572.42 o 
  -2  -2   2      497.79      428.25     63.49 o 
  -1  -2   2      387.18      571.01     55.20 o 
   0  -2   2    12478.43     8084.87    154.58 o 
   1  -2   2    22231.40    19301.45   2178.05 o 
   2  -2   2      608.22      681.97     68.81 o 
   3  -2   2     3106.73     3273.54    108.89 o 
   4  -2   2      453.79      616.57     93.07 o 
   5  -2   2      356.77      527.42    115.56 o 
   6  -2   2     2558.92     2286.31    249.50 o 
   7  -2   2     1072.78     1055.20    140.96 o 
   8  -2   2      675.60      494.91    101.42 o 
   9  -2   2      764.84      585.58    146.61 o 
  10  -2   2     1809.39     1584.98    154.43 o 
  11  -2   2      717.28      603.30    139.89 o 
  12  -2   2      680.16      651.33    209.96 o 
  13  -2   2       14.49       87.79    171.69 o 
 -12  -1   2      654.27      508.61    227.21 o 
 -11  -1   2        4.65       95.60    190.00 o 
 -10  -1   2      285.75       81.79    144.82 o 
  -9  -1   2       76.58       84.49     92.90 o 
  -8  -1   2      512.60      282.30     96.87 o 
  -7  -1   2     4754.94     5453.89    235.77 o 
  -6  -1   2     4634.23     5386.87    520.61 o 
  -5  -1   2     1158.40     1134.48    111.40 o 
  -4  -1   2      432.47      390.52     74.30 o 
  -3  -1   2     2989.23     2956.60    231.79 o 
  -2  -1   2     2291.12     1983.65     81.27 o 
  -1  -1   2     3887.16     3225.27    118.11 o 
   1  -1   2     7789.99     5403.77    122.61 o 
   2  -1   2      416.91      317.17     61.44 o 
   3  -1   2      303.09      272.00     64.20 o 
   4  -1   2     4546.94     4513.27    391.32 o 
   5  -1   2    10306.70    10606.41    141.52 o 
   6  -1   2        1.79       75.58     59.73 o 
   7  -1   2      198.86      226.81     90.73 o 
   8  -1   2     2588.45     2252.65    188.83 o 
   9  -1   2      930.91      882.86    142.40 o 
  10  -1   2     2783.01     2717.26    214.04 o 
  11  -1   2      341.00      477.39    226.46 o 
  12  -1   2       47.18      133.72    143.02 o 
  13  -1   2        2.11      -37.37    187.59 o 
 -12   0   2      185.25      283.49    212.66 o 
 -11   0   2     2224.28     2498.01    307.50 o 
 -10   0   2      329.28      503.80    173.49 o 
  -9   0   2      784.67      945.48    152.18 o 
  -8   0   2     1895.61     1901.00    130.66 o 
  -7   0   2     3097.65     3487.07    156.52 o 
  -6   0   2     3672.99     4966.22    161.13 o 
  -5   0   2     4096.02     5445.17    140.98 o 
  -4   0   2     1018.65     1066.46     64.57 o 
  -3   0   2      185.17      367.44     57.92 o 
  -2   0   2    12334.31    14613.70    194.42 o 
  -1   0   2      573.02      884.40     73.84 o 
   1   0   2       48.38       94.40     78.34 o 
   2   0   2     4639.20     4076.48    110.49 o 
   3   0   2     2430.15     2392.82    110.24 o 
   4   0   2      803.45      455.26     76.94 o 
   5   0   2     2146.44     2662.09    148.02 o 
   6   0   2     1281.22     1095.32    131.19 o 
   7   0   2     1963.83     2216.06    210.09 o 
   8   0   2      241.07      380.18    119.16 o 
   9   0   2     1458.30     1541.88    175.11 o 
  10   0   2     1261.23     1377.39    290.25 o 
  11   0   2      145.75      117.96    131.02 o 
  12   0   2      169.59       42.17    175.74 o 
 -13   1   2      263.59      278.39    227.06 o 
 -12   1   2      440.52      417.96    244.32 o 
 -11   1   2       55.71       97.70    178.29 o 
 -10   1   2      164.63      131.92    159.68 o 
  -9   1   2     1621.69     1974.24    257.98 o 
  -8   1   2       65.78       53.87     61.07 o 
  -7   1   2     1213.84     1744.10    138.15 o 
  -6   1   2     7915.70     9313.71    470.86 o 
  -5   1   2      857.79     1073.56     80.82 o 
  -4   1   2      894.31      934.82     57.61 o 
  -3   1   2    11289.83    12798.95    292.34 o 
  -2   1   2      506.74      556.95     59.30 o 
  -1   1   2     5217.99     5396.13    441.97 o 
   0   1   2       16.95       38.57     27.01 o 
   1   1   2      189.85      207.40     86.29 o 
   2   1   2     4489.33     4398.23    123.44 o 
   3   1   2     4702.12     5206.63    184.07 o 
   4   1   2     1767.18     1550.66    100.07 o 
   5   1   2     4119.26     5076.03    174.46 o 
   6   1   2     1923.62     2157.54    170.68 o 
   7   1   2       12.92       99.07     88.24 o 
   8   1   2     6333.39     7602.38    410.46 o 
   9   1   2      174.83      199.00    184.44 o 
  10   1   2      275.59      265.33    182.04 o 
  11   1   2       65.22      204.55    216.26 o 
  12   1   2      209.69      372.94    189.40 o 
 -13   2   2      675.10      379.54    209.21 o 
 -12   2   2        2.54      127.56    133.27 o 
 -11   2   2      140.22      138.52    184.74 o 
 -10   2   2      771.27      841.17    247.62 o 
  -9   2   2     5336.62     6696.52    363.63 o 
  -8   2   2     2244.72     2687.89    190.22 o 
  -7   2   2        6.75      123.82     44.76 o 
  -6   2   2     5885.44     7809.57    160.97 o 
  -5   2   2     1128.40     1507.97    104.17 o 
  -4   2   2     5622.91     7248.00    238.86 o 
  -3   2   2     6064.15     6620.92    100.15 o 
  -2   2   2     3480.49     3855.50    108.25 o 
  -1   2   2     3319.19     3008.89    152.55 o 
   0   2   2     3751.79     3816.48    398.90 o 
   1   2   2    81949.29    71272.98   3913.22 o 
   2   2   2     2203.22     2254.95    107.83 o 
   3   2   2       47.79      122.76     90.65 o 
   4   2   2     2662.88     2478.05    187.14 o 
   5   2   2     1727.44     1475.61    153.75 o 
   6   2   2     1274.45     1538.72    236.37 o 
   7   2   2     3029.28     3278.55    275.24 o 
   8   2   2      213.71      360.78    165.68 o 
   9   2   2     1920.82     2514.82    340.52 o 
  10   2   2      108.92      334.22    218.96 o 
  11   2   2      305.96      156.68    194.35 o 
  12   2   2       92.60       98.75    221.36 o 
 -13   3   2       33.29       46.82    198.25 o 
 -12   3   2       16.91       13.21    160.43 o 
 -11   3   2     2474.93     2437.68    265.03 o 
 -10   3   2       79.59       68.58     96.20 o 
  -9   3   2     1095.75     1020.09    199.23 o 
  -8   3   2       88.98      101.34     62.82 o 
  -7   3   2      466.81      401.90     73.58 o 
  -6   3   2     5238.87     5592.50    202.02 o 
  -5   3   2     5279.37     6221.41    286.11 o 
  -4   3   2      614.09      744.46     67.80 o 
  -3   3   2    13460.02    14447.54    214.98 o 
  -2   3   2     7855.29     9798.10    106.55 o 
  -1   3   2     2182.07     1556.19     99.43 o 
   0   3   2     5179.30     4819.49    464.11 o 
   1   3   2    19258.42    17169.26   1675.74 o 
   2   3   2    33901.33    31640.93   1512.54 o 
   3   3   2     2642.75     2699.94    125.17 o 
   4   3   2     4540.07     4183.80    259.26 o 
   5   3   2      187.70      138.52    124.71 o 
   6   3   2     3154.32     3137.78    281.84 o 
   7   3   2      307.25      341.42    193.00 o 
   8   3   2       25.99       80.59    111.96 o 
   9   3   2       98.55       52.23    180.54 o 
  10   3   2      420.11      293.10    205.90 o 
  11   3   2      642.63     1053.08    266.08 o 
  12   3   2      110.75      161.33    175.44 o 
 -13   4   2      385.95      197.65    207.70 o 
 -12   4   2      158.69      119.16    174.54 o 
 -11   4   2      166.43      188.04    176.19 o 
 -10   4   2     2189.04     2198.16    186.60 o 
  -9   4   2      537.64      581.06     85.21 o 
  -8   4   2        6.52      110.62     51.90 o 
  -7   4   2      317.15      268.95     57.34 o 
  -6   4   2     7687.24     8425.73    191.49 o 
  -5   4   2     3234.50     3239.34     98.67 o 
  -4   4   2     1062.74     1258.68     84.22 o 
  -3   4   2       87.05      162.00     65.34 o 
  -2   4   2      134.01       81.95     36.95 o 
  -1   4   2    10099.24    11034.13    432.52 o 
   0   4   2        1.14       64.20     29.22 o 
   1   4   2     7141.02     6383.41    524.81 o 
   2   4   2        8.77       76.07     81.57 o 
   3   4   2     3409.79     3665.89    140.95 o 
   4   4   2     5853.16     4668.69    151.58 o 
   5   4   2      380.54      330.30    145.95 o 
   6   4   2       66.03      164.41     94.12 o 
   7   4   2      110.49      216.76     96.32 o 
   8   4   2     2656.32     2578.00    279.89 o 
   9   4   2        1.08      172.74    147.52 o 
  10   4   2       74.04       73.84    146.17 o 
  11   4   2      459.75      551.68    249.28 o 
 -12   5   2      438.30      300.90    209.21 o 
 -11   5   2      344.88      233.52    167.48 o 
 -10   5   2       14.99       56.85     91.97 o 
  -9   5   2     1599.10     1502.20    103.62 o 
  -8   5   2     1205.61     1495.44    108.32 o 
  -7   5   2        4.82      114.04     64.67 o 
  -6   5   2       44.19       69.58     43.77 o 
  -5   5   2     2666.38     2723.56    213.03 o 
  -4   5   2     3207.77     4004.01    120.05 o 
  -3   5   2     2040.69     2169.63     85.71 o 
  -2   5   2     1103.10     1201.79     86.97 o 
  -1   5   2     3293.90     3540.74     96.72 o 
   0   5   2     8869.56     6566.27    583.27 o 
   1   5   2     1081.08     1030.55    126.66 o 
   2   5   2    11188.88    11123.61    729.52 o 
   3   5   2     3520.70     3336.30    197.57 o 
   4   5   2     5442.48     5915.08    706.03 o 
   5   5   2      233.25      202.93     91.05 o 
   6   5   2       89.58       84.89     74.31 o 
   7   5   2      411.33      363.95    105.10 o 
   8   5   2      126.54      250.18    191.50 o 
   9   5   2     2810.34     2588.50    344.72 o 
  10   5   2        0.28      113.76    112.26 o 
  11   5   2      143.27      185.34    196.15 o 
 -11   6   2       80.66      263.68    181.74 o 
 -10   6   2      218.85      187.44    148.72 o 
  -9   6   2      164.01      165.91     75.33 o 
  -8   6   2     1023.42      995.86     96.07 o 
  -7   6   2     5615.13     5923.44    166.23 o 
  -6   6   2        4.57      115.36     56.35 o 
  -5   6   2        0.61      222.39    120.98 o 
  -4   6   2      859.79     1684.92    151.66 o 
  -3   6   2    10123.27    10076.97    168.77 o 
  -2   6   2     1944.32     2313.91    104.30 o 
  -1   6   2        1.08       66.17     37.33 o 
   0   6   2      111.81      151.48     59.68 o 
   1   6   2      601.61      532.04     96.87 o 
   2   6   2     2648.25     2571.36    154.54 o 
   3   6   2      215.17      244.85    109.55 o 
   4   6   2      187.38      330.20    108.51 o 
   5   6   2      291.65      391.46    116.06 o 
   6   6   2      290.59      372.54    111.07 o 
   7   6   2     2486.59     2626.77    270.89 o 
   8   6   2       69.70       45.02    128.61 o 
   9   6   2       23.67       87.19    155.33 o 
  10   6   2      433.75      373.99    213.56 o 
  11   6   2      554.88      300.00    129.52 o 
 -10   7   2     2159.19     1795.95    241.47 o 
  -9   7   2      242.83      255.83    104.65 o 
  -8   7   2       93.03       77.98     83.10 o 
  -7   7   2       24.75      300.23    130.95 o 
  -6   7   2       19.73      167.78     94.55 o 
  -5   7   2     2269.78     2705.59    150.98 o 
  -4   7   2       21.92       73.01     45.08 o 
  -3   7   2       92.62       98.24     59.79 o 
  -2   7   2     4487.40     3645.25    131.54 o 
  -1   7   2      120.37      187.30     74.13 o 
   0   7   2      311.34      386.77     70.59 o 
   1   7   2      230.41      262.31     71.99 o 
   2   7   2     3980.57     4562.70    250.63 o 
   3   7   2     5184.67     5692.41    307.88 o 
   4   7   2      367.48      428.56    117.13 o 
   5   7   2     1006.59     1438.86    150.13 o 
   6   7   2       16.86      124.94     86.50 o 
   7   7   2     4495.19     5112.17    369.94 o 
   8   7   2      199.64      188.04    148.57 o 
   9   7   2       71.41       76.99    132.37 o 
  10   7   2       54.07      127.56    181.29 o 
 -10   8   2      101.18      118.71    149.48 o 
  -9   8   2     2497.06     2878.60    306.45 o 
  -8   8   2       67.17       96.05    120.21 o 
  -7   8   2       53.91       86.59    124.26 o 
  -6   8   2      752.15      770.19    198.85 o 
  -5   8   2     2869.32     2693.41    273.89 o 
  -4   8   2     5667.38     5916.88    333.92 o 
  -3   8   2        1.39      149.78    104.90 o 
  -2   8   2     1702.61     1497.75    194.50 o 
  -1   8   2      172.36      256.48    138.97 o 
   0   8   2     3037.97     3423.85    151.21 o 
   1   8   2      548.44      369.99     90.28 o 
   2   8   2       63.28      168.06     78.07 o 
   3   8   2      478.36      344.09     88.28 o 
   4   8   2      615.70      514.60    107.75 o 
   5   8   2     2889.10     3090.54    173.87 o 
   6   8   2       36.75      139.72    153.53 o 
   7   8   2       48.81      226.76    175.14 o 
   8   8   2       47.85       73.24    173.04 o 
   9   8   2     1610.45     1537.97    266.23 o 
  10   8   2        1.71       91.85    182.79 o 
 -10   9   2       19.54      148.72    158.63 o 
  -9   9   2        3.97      108.80    132.07 o 
  -8   9   2      691.59      482.19    221.36 o 
  -7   9   2      714.24      836.22    256.48 o 
  -6   9   2        6.67      213.86    171.39 o 
  -5   9   2       29.84      103.10    130.27 o 
  -4   9   2       22.59      182.34    141.97 o 
  -3   9   2     1070.78     1356.53    188.34 o 
  -2   9   2      685.57      483.09    167.18 o 
  -1   9   2       23.91      158.18    149.33 o 
   0   9   2        3.08       62.58     84.49 o 
   1   9   2     1666.11     1877.60    218.36 o 
   2   9   2      169.15      134.32    115.71 o 
   3   9   2       45.08      189.44     93.01 o 
   4   9   2        4.51       72.00     72.77 o 
   5   9   2     3904.91     4626.13    230.37 o 
   6   9   2      293.45      430.12    181.59 o 
   7   9   2       78.96       87.79    164.93 o 
   8   9   2        3.82      136.42    167.03 o 
   9   9   2       42.06      109.86    171.54 o 
 -10  10   2        9.01      131.92    149.48 o 
  -9  10   2        2.65       88.54    161.03 o 
  -8  10   2      351.57      149.93    172.44 o 
  -7  10   2      686.38      952.68    243.57 o 
  -6  10   2     2230.52     1610.01    297.30 o 
  -5  10   2       41.43      223.76    155.78 o 
  -4  10   2      360.28      308.26    195.85 o 
  -3  10   2      780.03     1575.79    271.49 o 
  -2  10   2     4181.08     4849.99    348.78 o 
  -1  10   2     1752.55     2274.85    263.98 o 
   0  10   2       17.30      269.24    161.63 o 
   1  10   2       62.15      275.39    156.83 o 
   2  10   2       28.44       84.04    126.96 o 
   3  10   2     2363.78     2308.31    293.70 o 
   4  10   2      202.17      102.80    100.10 o 
   8  10   2      119.27      112.41    156.68 o 
   9  10   2        7.44       98.30    146.92 o 
  -9  11   2     1482.96     1241.58    293.25 o 
  -8  11   2      130.32      358.68    227.36 o 
  -7  11   2      417.92      501.10    232.02 o 
  -6  11   2      573.31      486.39    200.20 o 
  -5  11   2      385.22      400.25    196.00 o 
  -4  11   2      407.82      454.58    184.14 o 
  -3  11   2      323.74      303.60    230.82 o 
  -2  11   2      351.11      185.04    101.90 o 
  -1  11   2     1697.50     1677.84    266.08 o 
   0  11   2      235.88      361.53    178.59 o 
   1  11   2      168.96      429.97    168.23 o 
   2  11   2        3.18      143.92    141.82 o 
   3  11   2      259.82      141.67    143.47 o 
   4  11   2      841.89      948.18    197.65 o 
  -7  12   2      139.83      291.15    224.81 o 
  -6  12   2      116.87      232.32    159.83 o 
  -5  12   2      261.69       52.98    170.04 o 
  -4  12   2      343.90      251.98    162.83 o 
  -3  12   2     2388.45     2122.22    277.34 o 
  -2  12   2       26.82      209.06    157.28 o 
  -1  12   2      163.32      275.09    154.73 o 
   0  12   2        8.65       73.54    149.78 o 
   1  12   2     4431.68     6351.65    389.30 o 
   2  12   2       75.12      152.93    145.72 o 
   3  12   2      100.79      114.21    142.27 o 
  -6  13   2     1490.64     1526.57    290.55 o 
  -5  13   2       85.16      137.62    151.73 o 
  -4  13   2       80.02       30.47    163.43 o 
  -3  13   2      395.65      470.49    208.00 o 
  -2  13   2      428.84      449.93    210.71 o 
  -1  13   2      518.37      408.21    176.19 o 
   0  13   2      231.99      237.42    153.83 o 
   1  13   2        0.45      109.56    143.47 o 
   2  13   2      813.78      498.85    154.28 o 
  -3  14   2      110.79      164.18    176.34 o 
  -2  14   2      266.62      172.89    155.63 o 
  -1  14   2      776.80      688.85    229.62 o 
   0  14   2      111.52      259.63    188.49 o 
   1  14   2      234.59      148.27    187.59 o 
   2  14   2        7.55      222.56    184.29 o 
   2 -15   3      517.01      438.97    151.73 o 
   3 -15   3       86.12       15.76    155.93 o 
  -5 -14   3     1109.04     1040.92    257.83 o 
   1 -14   3      263.08      388.55    182.49 o 
   2 -14   3        0.23      184.44    166.13 o 
   3 -14   3        2.07       75.79    129.07 o 
   4 -14   3      783.93      946.53    267.28 o 
   5 -14   3      225.16      177.09    122.46 o 
  -6 -13   3       17.19      279.14    239.52 o 
  -5 -13   3        1.58       70.07    116.31 o 
  -4 -13   3      227.93      178.89    161.03 o 
  -3 -13   3      577.15      930.92    246.87 o 
  -2 -13   3        0.07       79.54    151.28 o 
  -1 -13   3      334.12      500.50    218.21 o 
   0 -13   3      371.76      442.09    121.30 o 
   1 -13   3       53.48       72.64    123.81 o 
   2 -13   3      285.01      366.33    191.50 o 
   3 -13   3      354.98      202.15    125.76 o 
   4 -13   3        8.13      -22.06    145.87 o 
   5 -13   3     1698.29     1916.02    291.60 o 
   6 -13   3       17.90      101.60    216.71 o 
  -6 -12   3       77.06      265.03    197.65 o 
  -5 -12   3      403.96      328.75    141.53 o 
  -4 -12   3      401.88      393.20    181.89 o 
  -3 -12   3      220.05      149.93    154.73 o 
  -2 -12   3     1700.32     1845.18    242.07 o 
  -1 -12   3       53.11      220.16    169.89 o 
   0 -12   3       12.91      116.04     84.23 o 
   1 -12   3       48.56      138.90    102.75 o 
   2 -12   3     1797.93     1910.67    181.90 o 
   3 -12   3      649.32      672.30    205.30 o 
   4 -12   3       36.05       64.90    111.73 o 
   5 -12   3        2.86      208.09    108.31 o 
   6 -12   3        6.52      115.09    122.99 o 
   7 -12   3      847.77      880.49    250.48 o 
   8 -12   3      126.67      177.99    168.08 o 
  -6 -11   3       10.63       83.59    141.97 o 
  -5 -11   3     1382.89     1433.67    278.39 o 
  -4 -11   3      612.88      774.24    185.34 o 
  -3 -11   3       14.65      112.56    147.82 o 
  -2 -11   3      538.01      356.88    154.73 o 
  -1 -11   3       36.25      106.93    107.50 o 
   0 -11   3     1667.35     1588.57    152.89 o 
   1 -11   3        1.28      115.76     76.41 o 
   2 -11   3       15.97       97.01     72.25 o 
   3 -11   3      962.09     1071.36    178.53 o 
   4 -11   3      247.79      275.06     92.35 o 
   5 -11   3       98.73      162.04    100.91 o 
   6 -11   3      197.03      210.46     88.14 o 
   7 -11   3     1026.63      995.76    198.47 o 
   8 -11   3     1184.08      758.96    174.84 o 
   9 -11   3      194.11      142.37    107.51 o 
  -6 -10   3        1.64      175.44    174.69 o 
  -5 -10   3       85.91      160.28    134.32 o 
  -3 -10   3       43.49      311.26    228.57 o 
  -2 -10   3      139.21      163.88    127.26 o 
  -1 -10   3        7.46      108.74     69.27 o 
   0 -10   3      957.61     1033.30    159.25 o 
   1 -10   3     2748.31     2552.66    345.77 o 
   2 -10   3      780.72      783.90    137.42 o 
   3 -10   3      127.06      197.12    101.03 o 
   4 -10   3      196.95      135.27     86.00 o 
   5 -10   3     3466.86     3607.07    214.10 o 
   6 -10   3      278.32      352.48    132.68 o 
   7 -10   3        2.04      126.53    114.43 o 
   8 -10   3      165.55      146.58    138.65 o 
   9 -10   3       10.49       44.72    167.48 o 
  10 -10   3      513.64      467.94    188.19 o 
  -7  -9   3     1175.63      754.73    212.36 o 
  -6  -9   3     1263.90     1220.41    221.36 o 
  -5  -9   3      113.32      146.02    112.11 o 
  -3  -9   3     1321.99     1277.59    252.13 o 
  -2  -9   3     5287.47     5433.61    239.97 o 
  -1  -9   3      227.83      221.06    106.55 o 
   0  -9   3       15.74       99.19     59.78 o 
   1  -9   3     1131.14     1174.12    147.55 o 
   2  -9   3      233.13      252.44    109.03 o 
   3  -9   3      616.28      565.83    141.04 o 
   4  -9   3       16.68      137.72     74.90 o 
   5  -9   3      122.93      150.68     96.37 o 
   6  -9   3      597.33      567.74    143.28 o 
   7  -9   3       78.43      125.64    115.93 o 
   8  -9   3        1.73      133.82    102.23 o 
   9  -9   3      161.05      150.38    151.28 o 
  10  -9   3      575.92      286.64    195.70 o 
  11  -9   3      249.36      419.01    235.77 o 
 -11  -8   3      361.97      282.74    232.32 o 
 -10  -8   3      954.69      745.73    192.70 o 
  -9  -8   3      741.69      607.66    215.51 o 
  -8  -8   3       44.06      237.87    154.88 o 
  -7  -8   3        6.03       90.54    101.68 o 
  -6  -8   3     1878.57     1672.27    161.14 o 
  -5  -8   3      402.35      562.18    205.90 o 
  -4  -8   3      255.16      294.90    179.19 o 
  -2  -8   3       88.03      148.71     79.97 o 
  -1  -8   3     5876.35     5972.18    553.93 o 
   0  -8   3      123.78      202.69     98.34 o 
   1  -8   3      357.76      197.18     94.88 o 
   2  -8   3      800.99      977.73    149.44 o 
   3  -8   3     3591.02     3232.71    169.37 o 
   4  -8   3     2412.45     2445.32    179.93 o 
   5  -8   3      336.20      420.70    138.25 o 
   6  -8   3       69.35      111.42    105.05 o 
   7  -8   3       43.42      150.93    107.32 o 
   8  -8   3     1235.18      925.97    234.72 o 
   9  -8   3        0.32       16.06    149.03 o 
  10  -8   3      206.69      306.60    159.38 o 
  11  -8   3      999.77     1002.35    281.84 o 
 -11  -7   3        6.47      161.63    149.63 o 
 -10  -7   3       82.83      123.06    141.37 o 
  -9  -7   3      882.90      935.27    244.92 o 
  -8  -7   3     5261.64     5509.42    328.37 o 
  -7  -7   3       91.26      102.36    104.99 o 
  -6  -7   3     1437.19     1102.16    132.49 o 
  -5  -7   3       89.22       63.88     64.10 o 
  -4  -7   3     7920.90     7203.32    389.07 o 
  -3  -7   3      616.86      865.64    139.12 o 
  -2  -7   3     1600.55     1603.08    154.05 o 
  -1  -7   3      695.06      524.06     97.77 o 
   0  -7   3      373.66      270.77     63.08 o 
   1  -7   3     8630.06     8428.66    613.51 o 
   2  -7   3     4116.39     4015.63    260.08 o 
   3  -7   3      554.33      430.12    113.40 o 
   4  -7   3     2133.97     1672.81    152.53 o 
   5  -7   3      583.33      339.74    109.96 o 
   6  -7   3        2.47       89.09     62.43 o 
   7  -7   3     1019.88      747.89    143.44 o 
   8  -7   3      286.91      451.43    224.66 o 
   9  -7   3      917.34     1193.10    259.03 o 
  10  -7   3      318.67      159.38    189.40 o 
  11  -7   3      156.70      256.03    233.37 o 
 -11  -6   3      421.05      347.42    143.77 o 
 -10  -6   3       17.30      125.61    159.98 o 
  -9  -6   3       18.68      199.45    179.94 o 
  -8  -6   3      901.30      823.16    225.56 o 
  -7  -6   3      295.88      239.49     85.34 o 
  -6  -6   3     2459.03     2198.84    162.02 o 
  -5  -6   3      273.05      427.15    122.82 o 
  -4  -6   3      358.06      341.71     99.05 o 
  -3  -6   3    10603.87    10444.56    197.65 o 
  -2  -6   3      168.09      264.39     69.47 o 
  -1  -6   3      261.63      310.24     47.40 o 
   0  -6   3      452.94      368.98     58.44 o 
   1  -6   3     4801.59     4519.97    269.01 o 
   2  -6   3     5503.09     5614.67    203.58 o 
   3  -6   3      109.85      125.93     65.09 o 
   4  -6   3     3091.33     2197.80    157.51 o 
   5  -6   3      294.11      188.69     94.80 o 
   6  -6   3     5184.23     5500.80    203.58 o 
   7  -6   3      302.73      303.45    210.11 o 
   8  -6   3      173.20      273.74    175.59 o 
   9  -6   3       17.06      133.12    106.10 o 
  10  -6   3       76.03      203.95    193.60 o 
  11  -6   3      792.07      264.88    178.29 o 
  12  -6   3        0.15      244.17    162.53 o 
 -11  -5   3       37.69       70.54    110.31 o 
 -10  -5   3     1739.39     1787.40    277.04 o 
  -9  -5   3       14.56      217.61    156.08 o 
  -8  -5   3      121.23      125.91    147.07 o 
  -7  -5   3      318.58      429.18     97.06 o 
  -6  -5   3     1900.07     2250.40    155.78 o 
  -5  -5   3     2548.14     2336.46    118.85 o 
  -4  -5   3     2280.42     2043.29    125.57 o 
  -3  -5   3       47.82       87.81     34.65 o 
  -2  -5   3     1706.07     1881.41     89.90 o 
  -1  -5   3     9634.46     9568.99    374.81 o 
   0  -5   3       25.02      117.58     51.17 o 
   1  -5   3     6222.30     5587.16    393.65 o 
   2  -5   3      616.35      608.95    104.30 o 
   3  -5   3      255.49       66.58     33.16 o 
   4  -5   3     2513.86     1618.21     86.10 o 
   5  -5   3        1.43       78.74     46.27 o 
   6  -5   3     1420.87     1795.99    135.04 o 
   7  -5   3     3566.83     3493.16    271.19 o 
   8  -5   3      521.07      492.10    127.56 o 
   9  -5   3       36.51      104.30    172.59 o 
  10  -5   3        8.12      158.93    168.99 o 
  11  -5   3      515.28      274.94    195.10 o 
  12  -5   3      406.92      333.02    238.32 o 
 -12  -4   3      815.03      633.02    230.67 o 
 -11  -4   3      217.22      358.08    248.38 o 
 -10  -4   3      578.93      619.81    245.82 o 
  -9  -4   3     1888.40     2095.06    299.55 o 
  -8  -4   3      813.73     1032.70    215.81 o 
  -7  -4   3       26.86      124.35     66.99 o 
  -6  -4   3     3145.02     3335.85    158.61 o 
  -5  -4   3     3880.04     3896.98    155.38 o 
  -4  -4   3      441.33      589.33     95.87 o 
  -3  -4   3        9.09       87.03     79.98 o 
  -2  -4   3     1835.30     2086.44     71.20 o 
  -1  -4   3     1765.00     1627.89     97.88 o 
   0  -4   3    11278.64     9276.50   1461.74 o 
   1  -4   3      425.92      290.71     70.78 o 
   2  -4   3     8769.05     9024.06    403.78 o 
   3  -4   3     1418.62     1221.91     64.21 o 
   4  -4   3    11020.83    10943.20    405.20 o 
   5  -4   3     6195.22     6603.36    195.40 o 
   6  -4   3      673.62      532.16    107.37 o 
   7  -4   3      140.54      158.25    152.93 o 
   8  -4   3     1934.01     1683.75    155.70 o 
   9  -4   3     1651.20     1805.91    167.69 o 
  10  -4   3      498.74      411.95    128.43 o 
  11  -4   3      282.00      329.87    176.19 o 
  12  -4   3      133.95      143.62    190.45 o 
 -12  -3   3     1175.81      742.57    257.08 o 
 -11  -3   3      755.97      651.48    209.36 o 
 -10  -3   3      181.30      126.66    149.78 o 
  -9  -3   3      236.21      134.32    122.16 o 
  -8  -3   3      156.76      336.53    100.15 o 
  -7  -3   3     7030.97     8452.98    441.45 o 
  -6  -3   3     1310.97     2234.33    689.82 o 
  -5  -3   3     2201.79     1868.18    126.44 o 
  -4  -3   3     1105.85     1398.94    108.13 o 
  -3  -3   3     6560.87     6460.86    290.40 o 
  -2  -3   3     4577.37     4548.11    122.96 o 
  -1  -3   3      325.15      189.34     36.21 o 
   0  -3   3     7049.28     7521.94    947.05 o 
   1  -3   3    20568.67    20165.65   3837.13 o 
   2  -3   3     5517.21     4839.22     97.00 o 
   3  -3   3     1673.46     1635.06     99.04 o 
   4  -3   3     2537.71     2311.08    120.25 o 
   5  -3   3     6623.68     7016.77    171.70 o 
   6  -3   3      411.44      544.20    116.20 o 
   7  -3   3      174.83      812.49    615.61 o 
   8  -3   3     1044.69     1016.69    146.30 o 
   9  -3   3       26.33       92.22    104.23 o 
  10  -3   3     2323.07     2621.29    197.35 o 
  11  -3   3       46.64      132.68    108.05 o 
  12  -3   3      409.91      490.05    172.34 o 
 -12  -2   3      503.58      413.31    224.96 o 
 -11  -2   3      618.88      396.65    169.29 o 
 -10  -2   3      721.45      471.84    232.32 o 
  -9  -2   3      276.65      387.04    197.65 o 
  -8  -2   3     3788.33     4048.23    197.05 o 
  -7  -2   3        6.64       99.03     64.28 o 
  -6  -2   3      557.34      538.72    113.51 o 
  -5  -2   3    12430.89    15111.10   1296.13 o 
  -4  -2   3     2275.28     2319.07    241.47 o 
  -3  -2   3     2479.02     3076.74    159.23 o 
  -2  -2   3    14209.63    13707.11    794.88 o 
  -1  -2   3     3901.87     3439.25    309.61 o 
   0  -2   3    25396.74    25743.09   2393.78 o 
   1  -2   3    27873.02    26421.86    286.04 o 
   2  -2   3     9694.17     8467.42    201.10 o 
   3  -2   3     8191.55     7788.33    407.83 o 
   4  -2   3      382.73      256.48     81.23 o 
   5  -2   3      852.07     1330.90    136.87 o 
   6  -2   3      138.76       99.21     68.88 o 
   7  -2   3     7652.72     8598.87    650.88 o 
   8  -2   3      126.09      186.80    110.96 o 
   9  -2   3     1199.44      905.04    172.36 o 
  10  -2   3        4.21      162.70     84.34 o 
  11  -2   3      298.02      240.23    114.24 o 
  12  -2   3     1145.83     1218.40    196.26 o 
  13  -2   3       67.11       24.91    135.22 o 
 -12  -1   3        2.47      172.59    221.66 o 
 -11  -1   3        1.03       83.74    184.74 o 
 -10  -1   3      871.04      891.30    227.06 o 
  -9  -1   3     2378.31     3300.46    319.96 o 
  -8  -1   3       57.16      105.01     71.24 o 
  -7  -1   3     3371.59     4391.66    262.33 o 
  -6  -1   3      381.78      386.23     86.59 o 
  -5  -1   3     1821.25     1903.98    122.71 o 
  -4  -1   3     5097.26     6285.48    552.88 o 
  -3  -1   3     9775.05    10375.02    160.86 o 
  -2  -1   3      776.67      689.69     70.48 o 
  -1  -1   3     1421.93     1892.75    131.77 o 
   0  -1   3     4789.10     5268.00    600.98 o 
   1  -1   3      114.11      301.61     55.24 o 
   2  -1   3     5194.87     6070.17    129.38 o 
   3  -1   3     2698.16     3188.29    323.04 o 
   4  -1   3      396.17      327.67     87.51 o 
   5  -1   3     1713.39     2251.34    273.44 o 
   6  -1   3      925.37      717.60    133.62 o 
   7  -1   3       12.82       88.87     87.77 o 
   8  -1   3     4918.81     4586.04    223.93 o 
   9  -1   3     1197.62      997.25    167.41 o 
  10  -1   3       28.27      167.94    109.23 o 
  11  -1   3       60.08      185.66    116.06 o 
  12  -1   3      336.71      222.11    157.73 o 
 -12   0   3      823.21      748.88    243.72 o 
 -11   0   3      258.17      354.03    209.21 o 
 -10   0   3     1251.73     1576.09    274.34 o 
  -9   0   3      535.20      761.78    197.35 o 
  -8   0   3       32.68      149.41     92.53 o 
  -7   0   3     1076.61     1376.49    181.89 o 
  -6   0   3      782.03      843.55     86.51 o 
  -5   0   3     5815.85     7195.18    112.13 o 
  -4   0   3     7563.52     8972.96    188.84 o 
  -3   0   3     3524.36     4026.59    115.12 o 
  -2   0   3      214.07      368.86     76.15 o 
  -1   0   3     7020.54     7404.13    174.24 o 
   0   0   3      699.04      814.89    179.79 o 
   1   0   3      213.82      361.68     72.64 o 
   2   0   3     1073.81     1284.66    153.45 o 
   3   0   3      694.25      781.28    101.77 o 
   4   0   3     3134.66     3189.34    147.55 o 
   5   0   3     4926.26     4677.60    303.53 o 
   6   0   3     5419.89     4778.23    430.34 o 
   7   0   3     3497.91     3822.56    189.26 o 
   8   0   3       34.27      898.62    154.27 o 
   9   0   3       77.73      238.76     98.75 o 
  10   0   3     1032.68     1127.18    164.56 o 
  11   0   3      233.02      160.88    152.18 o 
  12   0   3      667.35      719.46    242.97 o 
 -12   1   3      663.40     1063.29    300.60 o 
 -11   1   3     1797.94     2410.51    315.01 o 
 -10   1   3       13.22        9.75    160.13 o 
  -9   1   3      141.25      252.34    103.96 o 
  -8   1   3      606.20      650.05    112.56 o 
  -7   1   3     2430.26     2872.21    163.09 o 
  -6   1   3     6357.86     8231.08    212.58 o 
  -5   1   3     2807.46     3382.63     88.67 o 
  -4   1   3     7069.84     8910.20    284.60 o 
  -3   1   3     9679.53    11288.66    330.17 o 
  -2   1   3     5701.52     5558.30    113.12 o 
  -1   1   3    10656.80    10866.41   1131.27 o 
   0   1   3     1086.51     1235.80    112.86 o 
   1   1   3     1814.60     1835.53     65.88 o 
   2   1   3     2137.08     1834.55    276.74 o 
   3   1   3     2408.25     1983.21    109.92 o 
   4   1   3     2508.49     2701.13    332.49 o 
   5   1   3     6124.44     6546.15    391.17 o 
   6   1   3      193.99      236.24    135.44 o 
   7   1   3       23.86      388.97    130.29 o 
   8   1   3      193.99      171.51     84.03 o 
   9   1   3      409.80      687.35    210.56 o 
  10   1   3      252.47      257.23    182.94 o 
  11   1   3      812.78     1272.79    311.11 o 
  12   1   3       18.78      229.32    185.79 o 
 -12   2   3      547.87      263.08    170.79 o 
 -11   2   3      424.80      330.32    156.68 o 
 -10   2   3      176.51      223.46    173.34 o 
  -9   2   3      752.66      710.01    110.91 o 
  -8   2   3     3693.04     5010.11    215.03 o 
  -7   2   3     6524.33     8406.87    160.09 o 
  -6   2   3      840.91     1073.96    100.17 o 
  -5   2   3     2833.99     3924.32    215.99 o 
  -4   2   3     2344.63     2874.41    162.05 o 
  -3   2   3      458.87      299.69     69.58 o 
  -2   2   3     7272.05     7349.68    439.12 o 
  -1   2   3     1157.40     1189.06    182.42 o 
   0   2   3     2583.23     2513.48    319.66 o 
   1   2   3     6128.05     6524.32    309.50 o 
   2   2   3       82.99      223.02    111.58 o 
   3   2   3     4083.87     3730.58    311.48 o 
   4   2   3     3715.38     3664.03    255.20 o 
   5   2   3      271.69      248.79    100.01 o 
   6   2   3      653.45     1393.60    279.89 o 
   7   2   3      852.55     1135.02    239.07 o 
   8   2   3     1685.84     1649.18    279.14 o 
   9   2   3       72.15      161.18     83.29 o 
  10   2   3     1006.57      872.84    265.18 o 
  11   2   3      478.15      348.03    205.00 o 
  12   2   3       23.62      193.90    195.25 o 
 -12   3   3      467.95      548.53    227.81 o 
 -11   3   3      149.89      -46.82    132.22 o 
 -10   3   3       52.59      112.56    161.63 o 
  -9   3   3      997.29      882.15    144.27 o 
  -8   3   3     4626.38     5991.51    546.88 o 
  -7   3   3      252.84      283.59     55.39 o 
  -6   3   3     2140.19     2754.83    113.87 o 
  -5   3   3     1160.28     1144.75     69.32 o 
  -4   3   3     2615.95     2741.11     97.12 o 
  -3   3   3     2903.27     3257.73     97.44 o 
  -2   3   3     3202.30     2626.06    157.50 o 
  -1   3   3     1009.29     1260.11     96.20 o 
   0   3   3      719.71      846.22     80.05 o 
   1   3   3    29348.02    27989.25    358.53 o 
   2   3   3     2318.89     2159.18    119.98 o 
   3   3   3    20885.77    17851.13   1273.09 o 
   4   3   3      544.81      861.13    199.00 o 
   5   3   3      128.22       73.99     76.84 o 
   6   3   3      294.79      341.72    156.83 o 
   7   3   3     1141.87     1033.72    234.57 o 
   8   3   3       15.38      373.54    214.01 o 
   9   3   3      695.56      593.85    189.40 o 
  10   3   3      113.80      147.22    153.98 o 
  11   3   3        9.40       52.08    185.64 o 
 -12   4   3      203.84      122.61    159.83 o 
 -11   4   3      201.64      196.75    166.73 o 
 -10   4   3       61.46      116.61    144.67 o 
  -9   4   3     2881.24     3209.04    187.11 o 
  -8   4   3      366.47      411.26     77.05 o 
  -7   4   3        7.12       94.44     49.11 o 
  -6   4   3     4826.60     5387.45    324.79 o 
  -5   4   3      724.54      845.26     78.37 o 
  -4   4   3     7985.91     8081.68    219.71 o 
  -3   4   3     1244.91     1466.95     73.41 o 
  -2   4   3        6.48       85.40     32.67 o 
  -1   4   3      129.94      159.04     75.72 o 
   0   4   3     2006.70     2119.60    150.23 o 
   1   4   3     1917.12     1558.28    115.35 o 
   2   4   3     3866.17     3410.25    272.84 o 
   3   4   3       69.12      106.53     50.00 o 
   4   4   3     1737.28     1625.96    121.72 o 
   5   4   3     2560.25     2489.31    191.27 o 
   6   4   3      598.40      639.94    141.22 o 
   7   4   3     2425.25     2238.83    178.35 o 
   8   4   3      795.42      798.94    129.80 o 
   9   4   3        1.95       57.48    164.93 o 
  10   4   3      107.92      119.46    197.05 o 
  11   4   3      335.08      282.44    218.51 o 
 -12   5   3       12.01      197.05    158.78 o 
 -11   5   3     1199.44     1022.92    211.91 o 
 -10   5   3      673.03      545.07    192.10 o 
  -9   5   3       12.85      141.77     68.32 o 
  -8   5   3      736.59      655.03    101.93 o 
  -7   5   3     1046.01     1062.65     87.73 o 
  -6   5   3       27.67      104.46     47.10 o 
  -5   5   3     2786.92     2936.43    116.66 o 
  -4   5   3     1273.81      968.11     79.88 o 
  -3   5   3      256.92      305.63     57.21 o 
  -2   5   3     6201.19     5886.74    122.36 o 
  -1   5   3     2815.28     2486.85    134.20 o 
   0   5   3       87.95      128.98     41.77 o 
   1   5   3    18763.41    19113.29    818.51 o 
   2   5   3     1429.80     1190.49    132.59 o 
   3   5   3      192.53      346.00    117.12 o 
   4   5   3      229.45      235.08     95.51 o 
   5   5   3     2877.57     2756.05    271.04 o 
   6   5   3     3846.51     3410.34    208.23 o 
   7   5   3       16.92       72.69     88.70 o 
   8   5   3      226.09      227.96    157.73 o 
   9   5   3        2.76        3.75    106.40 o 
  10   5   3     1036.41      888.30    235.77 o 
  11   5   3      204.40      154.58    205.90 o 
 -10   6   3      415.68      300.23     89.73 o 
  -9   6   3     1399.63     1280.28    122.07 o 
  -8   6   3      246.25      148.65    107.22 o 
  -7   6   3      633.77      971.28    145.21 o 
  -6   6   3     9578.39    10364.10    687.65 o 
  -5   6   3      912.22     1223.40    189.85 o 
  -4   6   3       60.17      149.76     72.72 o 
  -3   6   3     1013.04     1214.04    146.74 o 
  -2   6   3      280.55      456.98    137.77 o 
  -1   6   3     5122.85     4481.86    226.16 o 
   0   6   3      681.04      499.23     65.05 o 
   1   6   3      442.79      690.08    148.12 o 
   2   6   3     2903.11     2524.45    206.95 o 
   3   6   3     1358.70     1453.94    163.05 o 
   4   6   3      507.66      435.61    110.67 o 
   5   6   3     1602.22     1448.87    154.11 o 
   6   6   3       21.68      132.94     86.29 o 
   7   6   3       70.31      132.35     77.98 o 
   8   6   3     1260.49     1019.76    238.32 o 
   9   6   3      299.32      481.29    210.86 o 
  10   6   3      137.03      275.09    196.00 o 
 -10   7   3      311.22      192.25    163.28 o 
  -9   7   3        3.47      145.08    101.97 o 
  -8   7   3     1554.05     1268.13    152.67 o 
  -7   7   3       33.98       93.43     67.41 o 
  -6   7   3      408.10      346.93    106.79 o 
  -5   7   3     3881.43     4049.88    208.45 o 
  -4   7   3      206.61      268.60    110.52 o 
  -3   7   3      393.81      555.28    203.05 o 
  -2   7   3      485.07      408.66    156.53 o 
  -1   7   3     1650.75     1892.45    215.21 o 
   0   7   3      426.19      629.57    225.56 o 
   1   7   3     2237.21     2338.26    154.22 o 
   2   7   3     1021.58     1037.55    127.64 o 
   3   7   3     2019.44     1892.41    153.81 o 
   4   7   3     8533.77     9637.52    368.74 o 
   5   7   3      215.69      165.71     76.77 o 
   6   7   3      183.15      326.78    114.26 o 
   7   7   3       41.52      222.56    177.09 o 
   8   7   3      667.97      287.84    187.59 o 
   9   7   3      685.17      902.55    248.38 o 
  10   7   3      105.32      240.12    221.36 o 
  -9   8   3      159.08      341.42    184.14 o 
  -8   8   3      593.45      339.92    167.18 o 
  -7   8   3      378.38      537.72    195.85 o 
  -6   8   3       62.31      170.64    140.47 o 
  -5   8   3      360.08      322.66    129.67 o 
  -4   8   3      612.43      829.92    174.99 o 
  -3   8   3    10013.65    10955.37    406.55 o 
  -2   8   3      310.08      286.79    150.38 o 
  -1   8   3      318.73      240.12    123.06 o 
   0   8   3      731.18      863.40    178.59 o 
   1   8   3     2132.25     2028.25    160.25 o 
   2   8   3      567.85      744.59    129.92 o 
   3   8   3      671.92      732.94    143.23 o 
   4   8   3      484.09      488.94    108.91 o 
   5   8   3     1168.10     1102.09    145.34 o 
   6   8   3      665.44      714.16    141.06 o 
   7   8   3      831.08      878.84    199.60 o 
   8   8   3       87.58      107.00    144.82 o 
   9   8   3      461.51      337.82    180.69 o 
  10   8   3        2.94      177.69    184.14 o 
 -10   9   3     1342.58     1073.64    242.07 o 
  -9   9   3      119.80      181.74    168.08 o 
  -8   9   3      331.78      586.50    230.37 o 
  -7   9   3      760.40      630.32    172.59 o 
  -6   9   3      529.13      530.07    201.40 o 
  -5   9   3       10.39      158.78    115.26 o 
  -4   9   3        2.09      142.12     90.80 o 
  -3   9   3      604.99      560.53    137.32 o 
  -2   9   3      358.76      571.34    185.19 o 
  -1   9   3     2035.95     2556.39    266.98 o 
   0   9   3      116.85      203.05    157.13 o 
   1   9   3      222.05      228.72    127.11 o 
   2   9   3     1566.60     1529.12    157.39 o 
   3   9   3       91.61      112.04     81.60 o 
   4   9   3       13.31      137.14    116.01 o 
   5   9   3      166.62       69.78     91.15 o 
   6   9   3      487.35      424.56    180.09 o 
   7   9   3     1824.95     2111.11    250.33 o 
   8   9   3        7.26       93.50    150.08 o 
   9   9   3       10.01      199.75    184.29 o 
 -10  10   3       93.66      122.01    133.12 o 
  -9  10   3      242.30      232.47    206.05 o 
  -8  10   3      523.90      404.30    205.90 o 
  -7  10   3       84.24      209.36    202.90 o 
  -6  10   3      262.36       69.79    162.23 o 
  -5  10   3     4709.74     5626.18    372.64 o 
  -4  10   3        3.62      175.29    151.28 o 
  -3  10   3       38.87      162.23    115.26 o 
  -2  10   3      108.37      425.76    178.14 o 
  -1  10   3      175.96      311.41    117.06 o 
   0  10   3     2350.83     2651.69    291.75 o 
   1  10   3       43.09      276.29    144.22 o 
   2  10   3        1.85      189.25    134.62 o 
   3  10   3      286.91      353.88    147.82 o 
   4  10   3     1246.38     1486.20    225.41 o 
   5  10   3       84.41      141.97    152.48 o 
   6  10   3       26.73      135.37    145.72 o 
   7  10   3      321.51      372.19    197.80 o 
   8  10   3       17.77      103.85    190.15 o 
  -9  11   3      412.37      371.44    185.04 o 
  -8  11   3      549.42      459.08    235.77 o 
  -7  11   3      933.23      693.05    280.04 o 
  -6  11   3        8.53      149.03    195.85 o 
  -5  11   3       76.93      131.62    188.04 o 
  -4  11   3      332.42      495.10    240.12 o 
  -3  11   3      273.62     1201.51    204.10 o 
  -2  11   3        0.37       55.68    152.18 o 
  -1  11   3       78.17      207.55    163.13 o 
   0  11   3      990.70     1334.92    280.79 o 
   1  11   3        8.71      271.34    197.80 o 
   2  11   3      497.69      504.70    174.39 o 
   3  11   3      139.97       74.89    133.42 o 
   4  11   3      155.10      246.72    145.42 o 
  -7  12   3     1297.60     1549.08    304.95 o 
  -6  12   3      154.87      137.92    221.21 o 
  -5  12   3      265.70      138.97    117.21 o 
  -4  12   3      306.99      126.96    157.28 o 
  -3  12   3      309.91      476.49    242.82 o 
  -2  12   3     2550.30     2893.76    337.37 o 
  -1  12   3       10.71       66.33    164.93 o 
   0  12   3       68.38      174.54    159.53 o 
   1  12   3      463.76      494.95    171.24 o 
   2  12   3     1171.19     1491.30    256.33 o 
   3  12   3      400.74      352.38    141.37 o 
   4  12   3       16.86       -0.90     58.83 o 
  -5  13   3      114.86      181.59    184.29 o 
  -4  13   3       11.43      201.55    150.08 o 
  -3  13   3        1.08      129.22    155.33 o 
  -2  13   3      493.46      392.90    229.77 o 
  -1  13   3      388.53      711.21    241.47 o 
   0  13   3      728.29      992.60    251.83 o 
   1  13   3        0.91      107.45    155.48 o 
   2  13   3       44.71      153.08    185.34 o 
   3  13   3      879.69      954.78    277.34 o 
  -2  14   3       82.32      318.76    231.72 o 
  -1  14   3      297.75      123.36    144.22 o 
   0  14   3      111.82      172.14    162.68 o 
   1  14   3      905.55      876.29    229.32 o 
   2  14   3       64.49      176.64    179.94 o 
   2 -15   4      608.38      578.39    182.34 o 
   3 -15   4      575.09      695.75    281.54 o 
  -5 -14   4      100.45      172.59    163.13 o 
  -4 -14   4      882.61     1005.80    209.17 o 
  -3 -14   4      208.32      287.39    205.90 o 
  -2 -14   4      722.25      921.31    243.27 o 
  -1 -14   4       31.30      122.46    137.47 o 
   2 -14   4      347.32      187.44    108.20 o 
   3 -14   4       19.03      128.76    145.87 o 
   4 -14   4       14.41      154.88    167.78 o 
   5 -14   4       24.68      135.22    222.41 o 
  -6 -13   4      612.43      321.81    120.51 o 
  -5 -13   4      135.37      161.48    166.96 o 
  -4 -13   4       42.60      101.92    120.49 o 
  -3 -13   4      663.62      949.23    280.64 o 
  -2 -13   4      222.31      246.87    155.48 o 
  -1 -13   4      177.12      306.60    181.14 o 
   0 -13   4      393.09      312.76    186.39 o 
   1 -13   4      203.66      141.63     81.57 o 
   2 -13   4      269.92      209.25    106.41 o 
   3 -13   4      563.10      439.34    136.00 o 
   4 -13   4      734.01      755.87    156.05 o 
   5 -13   4      587.05      453.12    234.19 o 
   6 -13   4      395.84      217.26    118.57 o 
  -6 -12   4      596.56      757.98    162.63 o 
  -5 -12   4      787.47      885.02    187.44 o 
  -4 -12   4      224.01      231.34    125.81 o 
  -3 -12   4      817.85      788.50    242.82 o 
  -2 -12   4      947.64      915.31    224.66 o 
  -1 -12   4     1601.72     1728.57    260.08 o 
   0 -12   4       19.87      105.36     88.27 o 
   1 -12   4      280.83      211.22    113.19 o 
   2 -12   4        9.61      121.54     78.74 o 
   3 -12   4       22.28      111.45     92.94 o 
   4 -12   4     1220.58     1081.77    168.02 o 
   5 -12   4      254.48      325.67    124.60 o 
   6 -12   4       84.83       75.97     95.72 o 
   7 -12   4      137.06      136.68    116.96 o 
   8 -12   4      111.88      305.85    216.11 o 
  -7 -11   4       38.96       64.68    132.82 o 
  -6 -11   4      453.22      402.20    208.91 o 
  -5 -11   4      316.97      160.73    100.83 o 
  -4 -11   4      495.47      456.50    188.87 o 
  -3 -11   4      359.30      363.03    181.59 o 
  -2 -11   4      853.14      754.73    234.27 o 
  -1 -11   4      240.47      286.79    155.03 o 
   0 -11   4     1415.22     1365.83    155.61 o 
   1 -11   4       48.02       59.00     67.91 o 
   2 -11   4        0.27       92.63     75.73 o 
   3 -11   4      281.88      117.85     77.91 o 
   4 -11   4      342.65      351.43    149.78 o 
   5 -11   4      562.15      604.92    140.94 o 
   6 -11   4       14.15      101.60    108.73 o 
   7 -11   4      274.23      226.33    125.26 o 
   8 -11   4        4.81      125.53    129.96 o 
   9 -11   4      441.09      244.32    219.26 o 
  -7 -10   4     1764.02     1636.12    232.32 o 
  -6 -10   4       74.74       99.20    141.52 o 
  -5 -10   4        8.06       14.26    140.47 o 
  -4 -10   4     1190.32     1237.07    182.90 o 
  -3 -10   4     1275.78     1554.03    262.33 o 
  -2 -10   4     1527.08     1125.57    254.38 o 
  -1 -10   4      100.01      146.31     82.58 o 
   0 -10   4     1350.45     1455.81    183.77 o 
   1 -10   4      134.51       53.75     72.03 o 
   2 -10   4     4504.84     5594.69    631.52 o 
   3 -10   4       35.96      103.58     83.79 o 
   4 -10   4      591.45      562.26    161.11 o 
   5 -10   4        8.98      162.50     99.78 o 
   6 -10   4      647.91      796.77    165.25 o 
   7 -10   4      558.80      453.16    167.86 o 
   8 -10   4      177.34      274.79    180.39 o 
   9 -10   4       35.85      127.71    171.99 o 
  10 -10   4      377.39      175.44    158.48 o 
  -7  -9   4       47.98      140.77    128.61 o 
  -6  -9   4       30.29      217.46    113.01 o 
  -5  -9   4     1073.91     1062.39    252.13 o 
  -4  -9   4      886.25      921.31    201.70 o 
  -3  -9   4       35.95      138.82    165.38 o 
  -2  -9   4     3237.52     3376.25    254.68 o 
  -1  -9   4       83.13      115.18     58.89 o 
   0  -9   4      164.20      191.74     91.41 o 
   1  -9   4      620.07      618.87    112.96 o 
   2  -9   4      863.77      698.67    127.51 o 
   3  -9   4     1052.62      897.75    138.52 o 
   4  -9   4      911.85      811.21    148.59 o 
   5  -9   4      977.04     1257.95    156.78 o 
   6  -9   4       21.61       87.81    105.98 o 
   7  -9   4     2041.07     2332.43    213.32 o 
   8  -9   4       64.82      172.74    151.73 o 
   9  -9   4      153.44      170.49    134.77 o 
  10  -9   4      167.12      195.85    178.29 o 
 -11  -8   4       86.54      162.83    152.93 o 
 -10  -8   4      214.84      226.76    196.75 o 
  -9  -8   4      994.29     1062.39    231.42 o 
  -8  -8   4      361.67      388.25    174.69 o 
  -7  -8   4      482.53      616.58    130.41 o 
  -6  -8   4     1349.88     1061.93    219.71 o 
  -5  -8   4      403.37      341.27    149.03 o 
  -4  -8   4     2652.82     2648.53    307.50 o 
  -2  -8   4     1318.40     1308.51    217.31 o 
  -1  -8   4      218.41      211.56     81.95 o 
   0  -8   4     5479.42     5938.30    351.33 o 
   1  -8   4      228.14      219.68     80.63 o 
   2  -8   4      131.35      140.24     81.44 o 
   3  -8   4      166.63      143.24     86.22 o 
   4  -8   4     2703.15     2720.78    182.31 o 
   5  -8   4     6192.22     6456.13    362.51 o 
   6  -8   4       29.68      191.14     88.98 o 
   7  -8   4      195.26      216.71    118.26 o 
   8  -8   4      107.50      177.54    146.47 o 
   9  -8   4      432.30      329.27    177.54 o 
  10  -8   4        3.58       65.13    174.39 o 
  11  -8   4      168.60      310.51    158.18 o 
 -11  -7   4      299.04      519.41    205.30 o 
 -10  -7   4       51.35       38.27    177.84 o 
  -9  -7   4      356.79      156.83    135.67 o 
  -8  -7   4       53.89       96.09     96.32 o 
  -7  -7   4     6050.62     6235.90    234.13 o 
  -6  -7   4      206.81      226.85     96.49 o 
  -5  -7   4      267.03      270.49    131.09 o 
  -4  -7   4     1252.56     1449.90    119.39 o 
  -3  -7   4        7.64      192.10    135.22 o 
  -2  -7   4     3278.66     3071.30    148.56 o 
  -1  -7   4      868.10      579.57    140.85 o 
   0  -7   4     1768.20     2007.63    143.10 o 
   1  -7   4     2153.57     1805.97    335.64 o 
   2  -7   4       78.34      105.30     72.52 o 
   3  -7   4      876.13      638.67    105.28 o 
   4  -7   4      162.27      218.62    100.27 o 
   5  -7   4     3107.14     3173.54    231.79 o 
   6  -7   4     1413.71     1404.56    260.98 o 
   7  -7   4        5.90      132.97    138.07 o 
   8  -7   4      485.81      515.81    169.59 o 
   9  -7   4      150.94       99.80    135.97 o 
  10  -7   4      550.85      573.59    222.11 o 
  11  -7   4        1.59      198.55    246.72 o 
 -11  -6   4     1007.33     1359.08    259.48 o 
 -10  -6   4      150.71      203.05    179.34 o 
  -9  -6   4        7.09      478.89    157.58 o 
  -8  -6   4       58.15       86.11     83.50 o 
  -7  -6   4      512.39      539.73    120.98 o 
  -6  -6   4     8586.08     8897.42    258.13 o 
  -5  -6   4      480.07      471.82     97.86 o 
  -4  -6   4        0.81      110.90     77.81 o 
  -3  -6   4      306.34      307.34     62.53 o 
  -2  -6   4     3958.88     3765.34    184.85 o 
  -1  -6   4     1677.47     1635.51     93.66 o 
   0  -6   4      350.59      253.18     77.89 o 
   1  -6   4     2089.68     2168.47    160.36 o 
   2  -6   4     3307.95     3660.28    328.89 o 
   3  -6   4    10133.38     9166.13    753.68 o 
   4  -6   4        0.15      195.13    112.55 o 
   5  -6   4        2.41       73.54    102.05 o 
   6  -6   4      189.64      115.26    127.11 o 
   7  -6   4      765.33      364.98    186.54 o 
   8  -6   4     1342.79     1750.78    239.37 o 
   9  -6   4       16.37      158.18    147.52 o 
  10  -6   4       31.04      181.14    159.23 o 
  11  -6   4      245.49      117.96    171.09 o 
 -11  -5   4       42.91      126.36    177.24 o 
 -10  -5   4      301.90      324.46    199.90 o 
  -9  -5   4      797.01      906.61    232.17 o 
  -8  -5   4     1579.08     1502.14    151.95 o 
  -7  -5   4      189.03      278.84     97.12 o 
  -6  -5   4        3.12      117.32     74.70 o 
  -5  -5   4       40.65      188.14     91.08 o 
  -4  -5   4     7138.82     7793.84    236.07 o 
  -3  -5   4     2788.24     2714.89    135.50 o 
  -2  -5   4      296.28      254.63     47.19 o 
  -1  -5   4     5199.95     4371.72    243.23 o 
   0  -5   4     9942.94     9420.33    917.49 o 
   1  -5   4     4906.81     5111.87    506.58 o 
   2  -5   4     3095.69     2351.69    143.69 o 
   3  -5   4      878.74      821.99     65.97 o 
   4  -5   4    10948.98    12703.72    514.31 o 
   5  -5   4      201.33      380.74    153.68 o 
   6  -5   4      645.29      872.09    232.47 o 
   7  -5   4       82.67      186.09    141.67 o 
   8  -5   4     4627.21     4793.41    354.18 o 
   9  -5   4      253.12       23.11    147.07 o 
  10  -5   4        2.86      152.18    162.23 o 
  11  -5   4      277.77      313.81    232.92 o 
 -12  -4   4       98.33      243.27    239.97 o 
 -11  -4   4      583.63      621.76    257.23 o 
 -10  -4   4      120.41      156.83    127.71 o 
  -9  -4   4      174.54      101.75    170.34 o 
  -8  -4   4     5123.22     5791.39    203.41 o 
  -7  -4   4      186.22      299.52    110.55 o 
  -6  -4   4        2.20      133.97     72.86 o 
  -5  -4   4      367.82      243.71     89.45 o 
  -4  -4   4     9707.29     9212.55    194.57 o 
  -3  -4   4     4326.37     4874.87    165.53 o 
  -2  -4   4      751.27      730.52     73.59 o 
  -1  -4   4        1.03       64.45     29.84 o 
   0  -4   4     5877.00     6415.24    784.37 o 
   1  -4   4    26044.21    29690.92   2431.37 o 
   2  -4   4     1815.24     1060.82     65.97 o 
   3  -4   4     2050.96     1980.44    121.71 o 
   4  -4   4      161.24       88.88     64.99 o 
   5  -4   4       55.96      144.39     75.04 o 
   6  -4   4     6936.89     6820.11    191.37 o 
   7  -4   4       39.09      120.45     82.54 o 
   8  -4   4        9.02       51.97     70.46 o 
   9  -4   4      195.85      267.02    106.16 o 
  10  -4   4     1525.99     1599.36    301.80 o 
  11  -4   4      229.87      284.54    174.39 o 
  12  -4   4       12.38      288.90    215.81 o 
 -12  -3   4      143.32      221.66    233.67 o 
 -11  -3   4      524.94      603.00    248.53 o 
 -10  -3   4     1109.96     1024.57    271.79 o 
  -9  -3   4      355.97      418.26    199.75 o 
  -8  -3   4     1006.86      655.66    121.36 o 
  -7  -3   4      533.38      612.75    139.96 o 
  -6  -3   4     9911.83    10978.68    465.08 o 
  -5  -3   4     2973.72     3739.77    214.76 o 
  -4  -3   4     3282.88     2972.26    181.82 o 
  -3  -3   4      234.53      190.99     76.46 o 
  -2  -3   4      204.55      290.00     70.90 o 
  -1  -3   4     7090.69     6190.96    836.00 o 
   0  -3   4     2475.82     2931.07    349.75 o 
   1  -3   4     1820.41     2350.78    143.17 o 
   2  -3   4    17679.40    15445.92    498.40 o 
   3  -3   4      605.99      295.23     78.51 o 
   4  -3   4      351.74      524.99     81.84 o 
   5  -3   4       12.44      138.04     59.43 o 
   6  -3   4      528.70      518.18    106.61 o 
   7  -3   4       56.04       54.80     58.10 o 
   8  -3   4      827.66      945.00    140.89 o 
   9  -3   4        1.13      137.64    104.24 o 
  10  -3   4       20.00      160.12     99.83 o 
  11  -3   4     2734.56     2664.08    206.01 o 
  12  -3   4      172.97      234.87    202.30 o 
 -12  -2   4      269.43      173.34    197.50 o 
 -11  -2   4      477.98      558.43    260.08 o 
 -10  -2   4     1593.90     1234.67    233.97 o 
  -9  -2   4      236.19      572.43    132.77 o 
  -8  -2   4      499.12      659.29    140.91 o 
  -7  -2   4       56.36      101.65     81.22 o 
  -6  -2   4       86.09      127.26     67.85 o 
  -5  -2   4    11639.93    12875.02   1499.11 o 
  -4  -2   4      149.47      198.10     53.68 o 
  -3  -2   4      775.77      742.03    118.18 o 
  -2  -2   4     3118.48     2887.02    114.05 o 
  -1  -2   4     5060.84     4102.36    734.77 o 
   0  -2   4      341.96      850.01     97.95 o 
   1  -2   4     4104.05     3517.96    120.48 o 
   2  -2   4      384.01      253.15     56.23 o 
   3  -2   4     1889.47     2193.25    240.95 o 
   4  -2   4     8964.68     8570.26    659.13 o 
   5  -2   4     1225.26      896.21    106.77 o 
   6  -2   4      162.80      178.90     85.07 o 
   7  -2   4      786.02      450.33    101.15 o 
   8  -2   4      398.84      264.51    113.28 o 
   9  -2   4      163.66      107.93    120.96 o 
  10  -2   4       95.81      103.42    105.66 o 
  11  -2   4        1.04      118.48     96.75 o 
  12  -2   4      220.71      202.74    150.02 o 
 -12  -1   4     2183.69     2252.03    392.60 o 
 -11  -1   4        2.72       95.15    164.18 o 
 -10  -1   4      833.12      436.42    172.14 o 
  -9  -1   4        4.68      104.27     79.66 o 
  -8  -1   4     2225.33     2692.57    232.39 o 
  -7  -1   4     2964.60     3706.28    170.60 o 
  -6  -1   4      524.65      537.70    100.95 o 
  -5  -1   4      945.85      928.82    137.84 o 
  -4  -1   4        9.69       70.54     55.39 o 
  -3  -1   4     4953.50     5563.98    603.90 o 
  -2  -1   4     1103.05      993.54     97.89 o 
  -1  -1   4     2974.22     2328.38    175.36 o 
   0  -1   4     4164.52     2913.65    101.06 o 
   1  -1   4     2693.12     2187.64    103.25 o 
   2  -1   4     5520.72     5458.61    352.13 o 
   3  -1   4     2238.83     1484.87     92.59 o 
   4  -1   4      686.99      441.73     79.66 o 
   5  -1   4     1540.46     1754.88    129.97 o 
   6  -1   4     1535.88     1344.59    143.99 o 
   7  -1   4     1688.65     1411.91    137.55 o 
   8  -1   4     1110.83      941.11    151.82 o 
   9  -1   4      877.67      842.69    179.79 o 
  10  -1   4       86.35      217.18    102.69 o 
  11  -1   4       12.25      115.36    121.26 o 
  12  -1   4       90.10      129.52    132.67 o 
 -12   0   4       38.39      193.00    199.60 o 
 -11   0   4       11.97      -51.33    160.73 o 
 -10   0   4     3150.82     4566.05    366.33 o 
  -9   0   4       13.35       95.95     67.96 o 
  -8   0   4      251.72      296.07    161.78 o 
  -7   0   4      399.05      304.85     86.37 o 
  -6   0   4      101.88       67.30     59.16 o 
  -5   0   4      508.77      546.32     60.30 o 
  -4   0   4      415.64      322.59     68.54 o 
  -3   0   4     2456.59     1956.68     83.66 o 
  -2   0   4    22528.16    23016.79   1366.66 o 
  -1   0   4      214.15      268.66     43.63 o 
   0   0   4      333.43      301.86     49.36 o 
   1   0   4      505.91      524.01     57.80 o 
   2   0   4    10870.44     9034.65   1322.84 o 
   3   0   4     1893.91     2270.43    210.26 o 
   4   0   4     6387.16     6216.24    812.66 o 
   5   0   4       34.85       83.37     78.75 o 
   6   0   4     1802.02     2151.54    182.94 o 
   7   0   4     8376.83     7562.20    658.16 o 
   8   0   4      307.28      319.79    205.53 o 
   9   0   4     1269.56     1326.70    166.60 o 
  10   0   4      232.50      139.70    100.90 o 
  11   0   4      197.38      400.85    235.62 o 
  12   0   4        8.15      212.51    209.51 o 
 -12   1   4      187.10      233.22    204.70 o 
 -11   1   4       45.90       68.58    203.95 o 
 -10   1   4     1282.81      830.07    167.93 o 
  -9   1   4     1622.71     1934.27    159.30 o 
  -8   1   4        6.05       89.82     98.79 o 
  -7   1   4       43.37      102.92     62.23 o 
  -6   1   4     1863.92     2190.97    108.29 o 
  -5   1   4    19425.54    24186.64    377.04 o 
  -4   1   4      223.87      363.35     68.33 o 
  -3   1   4    10898.98    10067.67    145.45 o 
  -2   1   4      343.94      335.23     68.96 o 
  -1   1   4     1753.56     1444.86    243.27 o 
   0   1   4     2846.16     3091.30    646.08 o 
   1   1   4     2559.90     3091.61     84.76 o 
   2   1   4      937.22      557.18     84.99 o 
   3   1   4     4402.21     3312.53    267.43 o 
   4   1   4     2174.56     2053.82    235.47 o 
   5   1   4        5.09       68.61     54.84 o 
   6   1   4     1606.44     1981.80    157.99 o 
   7   1   4      394.33      530.14    132.22 o 
   8   1   4        7.30      313.59    119.21 o 
   9   1   4     1057.86      987.42    250.40 o 
  10   1   4      222.88      346.52    233.82 o 
  11   1   4       50.43      273.89    196.60 o 
  12   1   4      969.98     1082.65    256.63 o 
 -12   2   4     1140.24     1151.83    341.57 o 
 -11   2   4       27.24      170.19    156.53 o 
 -10   2   4      982.93      931.67    244.17 o 
  -9   2   4     2733.84     3303.03    188.12 o 
  -8   2   4       10.10      158.37     69.30 o 
  -7   2   4      314.69      409.27    121.42 o 
  -6   2   4      200.43      182.25     69.27 o 
  -5   2   4      301.33      466.06     79.70 o 
  -4   2   4    12073.99    12569.85    348.28 o 
  -3   2   4     6929.29     5927.81    713.38 o 
  -2   2   4      719.56     1027.58    100.63 o 
  -1   2   4      139.34      192.24     48.02 o 
   0   2   4     3233.36     3029.41    239.22 o 
   1   2   4     2375.43     1650.21     60.78 o 
   2   2   4       10.72       83.19     33.10 o 
   3   2   4     1808.28     2348.68    952.90 o 
   4   2   4      918.88     1065.88    174.76 o 
   5   2   4    10398.38    10994.47   1204.06 o 
   6   2   4     1510.34     1544.42    151.42 o 
   7   2   4      955.69     1074.54    214.31 o 
   8   2   4     1280.54     1353.53    275.54 o 
   9   2   4      417.82      548.83    240.42 o 
  10   2   4      760.87     1038.52    256.03 o 
  11   2   4      438.93      194.95    204.40 o 
  12   2   4       24.83      240.87    155.33 o 
 -12   3   4       16.78      162.83    190.30 o 
 -11   3   4      750.83      525.11    240.87 o 
 -10   3   4        2.30       59.37     95.02 o 
  -9   3   4     3354.74     3887.60    207.15 o 
  -8   3   4     1519.14     1853.73    188.64 o 
  -7   3   4     8552.56     9861.03    197.80 o 
  -6   3   4     5547.50     6478.89    165.68 o 
  -5   3   4     1481.98     1731.35    121.03 o 
  -4   3   4       44.76       92.08     62.99 o 
  -3   3   4      206.54      307.33     52.37 o 
  -2   3   4    10666.57    10384.49    319.59 o 
  -1   3   4     8804.86     8762.00    486.99 o 
   0   3   4      509.55      445.21     72.34 o 
   1   3   4     8136.16     8413.69    406.18 o 
   2   3   4     1533.14     1552.79    118.10 o 
   3   3   4      241.69      226.72     69.22 o 
   4   3   4     1099.07     1128.57    212.21 o 
   5   3   4        6.11      330.47    156.53 o 
   6   3   4      204.10      496.15    190.75 o 
   7   3   4       58.31      262.93    178.29 o 
   8   3   4      228.98      258.13    199.60 o 
   9   3   4      764.47      489.85    246.27 o 
  10   3   4     1608.73     1330.87    261.88 o 
  11   3   4        4.34      112.71    190.00 o 
 -12   4   4      429.90      174.69    159.08 o 
 -11   4   4      562.47      551.83    243.27 o 
 -10   4   4      144.69      317.00    142.37 o 
  -9   4   4      522.50      710.30    150.10 o 
  -8   4   4     2574.81     2994.42    229.84 o 
  -7   4   4     1391.00     1311.07    118.20 o 
  -6   4   4     2252.98     2013.61    105.45 o 
  -5   4   4      405.60      394.82     71.39 o 
  -4   4   4      240.16      268.35     62.94 o 
  -3   4   4     1469.86     1335.25     62.51 o 
  -2   4   4      841.09      578.52     88.61 o 
  -1   4   4     4933.41     5087.77    163.33 o 
   0   4   4     1447.30     1623.50    112.37 o 
   1   4   4      375.72      310.51    124.56 o 
   2   4   4     4695.76     4276.00    215.96 o 
   3   4   4    11605.75    10402.81    605.26 o 
   4   4   4      962.26     1196.88    146.45 o 
   5   4   4      560.97      505.07    119.64 o 
   6   4   4      126.53      308.39    101.20 o 
   7   4   4      106.98      116.65     89.89 o 
   8   4   4     4382.36     4065.14    208.96 o 
   9   4   4      922.58      964.39    249.43 o 
  10   4   4     1092.47     1066.14    257.38 o 
  11   4   4      433.05      716.76    244.32 o 
 -12   5   4       84.65      217.46    180.09 o 
 -11   5   4       31.33      231.42    167.93 o 
 -10   5   4     1738.28     1683.11    182.15 o 
  -9   5   4      448.85      412.96    123.47 o 
  -8   5   4     1299.94     1027.82    106.88 o 
  -7   5   4     1564.59     1657.10    148.26 o 
  -6   5   4      104.55       64.49     61.94 o 
  -5   5   4       41.33       81.23     62.86 o 
  -4   5   4     7225.89     6680.29    318.01 o 
  -3   5   4      599.17      681.35    106.05 o 
  -2   5   4    15657.73    16878.18    724.79 o 
  -1   5   4     1710.82     2377.72    125.85 o 
   0   5   4      160.52      443.62    169.89 o 
   1   5   4     8317.58     7510.96    497.05 o 
   2   5   4     7677.05     8078.29    535.17 o 
   3   5   4     4862.95     4665.69    217.01 o 
   4   5   4     5968.10     6060.75    362.28 o 
   5   5   4       77.88      183.61     99.71 o 
   6   5   4      227.77      147.08     78.01 o 
   7   5   4     1643.56     1878.02    177.84 o 
   8   5   4      264.90      352.17    110.23 o 
   9   5   4        4.63       79.99    128.91 o 
  10   5   4       43.71       -4.50    165.98 o 
  11   5   4       21.43      216.11    245.82 o 
 -10   6   4      365.52      258.73    123.51 o 
  -9   6   4     1525.64     1505.41    242.97 o 
  -8   6   4     1344.73     1412.53    164.60 o 
  -7   6   4      384.42      308.48    114.28 o 
  -6   6   4       13.47      206.57     80.73 o 
  -5   6   4     2737.60     2881.52    169.17 o 
  -4   6   4       49.78      165.65    112.96 o 
  -3   6   4     5097.33     5102.28    240.27 o 
  -2   6   4      763.85     1055.84    132.26 o 
  -1   6   4     1178.37     1437.87    206.35 o 
   0   6   4     6606.78     7758.91    304.50 o 
   1   6   4      153.16      191.11     74.28 o 
   2   6   4      268.52      365.10    103.49 o 
   3   6   4     1439.18     1675.98    166.62 o 
   4   6   4       35.29      143.41     83.60 o 
   5   6   4       37.58      141.67    101.00 o 
   6   6   4     4172.68     4157.60    254.15 o 
   7   6   4      386.07      409.24    139.07 o 
   8   6   4      186.99      341.27    160.73 o 
   9   6   4      380.64      548.83    259.63 o 
  10   6   4      276.37      189.85    183.99 o 
 -10   7   4      152.34      176.34    174.99 o 
  -9   7   4       82.30      175.51     90.12 o 
  -8   7   4      488.43      484.71    131.65 o 
  -7   7   4      287.91      360.93    116.00 o 
  -6   7   4     1630.68     1594.70    159.45 o 
  -5   7   4      678.52      668.13    127.19 o 
  -4   7   4     3344.84     3718.76    195.68 o 
  -3   7   4      312.33      500.99    158.69 o 
  -2   7   4      398.61      357.93    123.06 o 
  -1   7   4     2524.97     2333.98    212.21 o 
   0   7   4      949.24     1249.83    235.17 o 
   1   7   4     1007.85      905.24    143.47 o 
   2   7   4      392.47      381.65    104.40 o 
   3   7   4     1418.94     1586.86    244.10 o 
   4   7   4      390.75      273.03    100.09 o 
   5   7   4     3578.98     4307.26    220.98 o 
   6   7   4      120.84      148.39     83.52 o 
   7   7   4      186.10      481.37    136.83 o 
   8   7   4        9.41      288.75    190.15 o 
   9   7   4        7.51      152.78    158.18 o 
  10   7   4      239.32      122.61    121.56 o 
 -10   8   4       60.75      135.97    130.42 o 
  -9   8   4       73.53      116.15    105.12 o 
  -8   8   4      518.28      506.98    156.23 o 
  -7   8   4       27.04      212.37    114.24 o 
  -6   8   4     1333.66     1502.52    307.73 o 
  -5   8   4      528.22      587.52    137.25 o 
  -4   8   4        3.29       99.65     85.69 o 
  -3   8   4      225.90      324.01    141.97 o 
  -2   8   4     7022.87     8129.74    381.79 o 
  -1   8   4       25.48      165.83    139.72 o 
   0   8   4      609.35      506.68    108.82 o 
   1   8   4      331.44      218.52     71.98 o 
   2   8   4       65.32      191.70     99.20 o 
   3   8   4      208.12      103.35     73.65 o 
   4   8   4     1377.84     1583.20    181.60 o 
   5   8   4       25.42      358.39    177.31 o 
   6   8   4     1288.55     1492.75    170.63 o 
   7   8   4      322.66      292.50    191.65 o 
   8   8   4       21.60      108.35    132.52 o 
   9   8   4       51.04       59.43    200.65 o 
  -9   9   4      506.08      328.82    166.73 o 
  -8   9   4      154.75      328.82    178.14 o 
  -7   9   4       46.82      117.66    175.14 o 
  -6   9   4      434.34      234.87    179.34 o 
  -5   9   4       74.71      343.07    217.46 o 
  -4   9   4       10.58       97.85    115.26 o 
  -3   9   4      392.59      468.99    213.26 o 
  -2   9   4     1211.54      911.71    212.51 o 
  -1   9   4     2773.49     3201.41    274.79 o 
   0   9   4       33.02      180.58     85.72 o 
   1   9   4      236.86      132.63     81.22 o 
   2   9   4      726.97      761.46    125.26 o 
   3   9   4     1262.53     1716.13    171.83 o 
   4   9   4      766.73      871.32    134.11 o 
   5   9   4      565.55      589.81    138.67 o 
   6   9   4      147.01      140.11    106.88 o 
   7   9   4        3.47       84.79    169.29 o 
   8   9   4      720.66      523.46    221.51 o 
   9   9   4       83.63       80.29    183.99 o 
 -10  10   4      283.11      305.40    180.84 o 
  -9  10   4      194.26      202.15    184.59 o 
  -8  10   4     1577.01     1608.51    253.93 o 
  -7  10   4      432.66      419.31    190.00 o 
  -6  10   4      307.46      226.91    148.57 o 
  -5  10   4      173.87      738.07    225.71 o 
  -4  10   4     1830.25     2242.43    304.20 o 
  -3  10   4     1274.18     1146.88    217.76 o 
  -2  10   4      132.10      209.51    140.02 o 
  -1  10   4      294.84      302.10    221.21 o 
   0  10   4        0.99      178.59    138.97 o 
   1  10   4     1681.81     2033.82    283.04 o 
   2  10   4       76.76      190.90    153.98 o 
   3  10   4       96.50      576.14    156.38 o 
   4  10   4      829.51     1036.72    221.06 o 
   5  10   4       41.42      118.12     95.63 o 
   6  10   4       29.69      105.95    141.52 o 
   7  10   4      500.95      516.26    182.64 o 
   8  10   4       51.00      158.63    186.69 o 
  -8  11   4      212.09      171.99    155.18 o 
  -7  11   4      298.47      190.60    136.42 o 
  -6  11   4     1300.52     1383.55    260.83 o 
  -5  11   4      737.33      550.33    188.80 o 
  -4  11   4     1024.08     1045.88    245.82 o 
  -3  11   4      219.92      307.81    169.74 o 
  -2  11   4       27.07       27.91    160.43 o 
  -1  11   4      119.26      444.52    230.67 o 
   0  11   4      473.66      368.44    167.33 o 
   1  11   4      329.50      406.85    210.56 o 
   2  11   4      922.36      901.65    232.17 o 
   3  11   4      831.82      496.60    187.59 o 
   4  11   4        1.15       68.43    144.37 o 
   5  11   4      138.70       99.65    149.33 o 
  -7  12   4      114.36      166.58    163.28 o 
  -6  12   4      297.60      360.93    156.08 o 
  -5  12   4     1323.02     1061.18    255.58 o 
  -4  12   4      159.28       71.89    195.10 o 
  -3  12   4       10.13      191.80    184.74 o 
  -2  12   4       95.02      375.19    265.03 o 
  -1  12   4     2114.33     2804.76    339.92 o 
   0  12   4       19.87      139.42    134.32 o 
   1  12   4       15.51      117.21    105.95 o 
   2  12   4      160.68      203.20    193.00 o 
   3  12   4       14.80      134.17    147.82 o 
   4  12   4      846.26      597.60    228.11 o 
  -4  13   4      504.88      317.56    126.81 o 
  -3  13   4       88.48       10.81    185.19 o 
  -2  13   4      242.84      193.45    147.37 o 
  -1  13   4      160.47      161.18    193.45 o 
   0  13   4     1931.06     1884.20    276.89 o 
   1  13   4      148.28      248.98    173.94 o 
   2  13   4        7.21      166.73    137.62 o 
   3  13   4        0.99       71.44    147.82 o 
  -2 -15   5      180.06      512.36    280.04 o 
   3 -15   5     1016.78     1081.29    205.30 o 
  -4 -14   5     1083.13     1074.99    267.43 o 
  -3 -14   5      137.55      454.43    227.36 o 
  -2 -14   5      314.11      202.75    168.84 o 
  -1 -14   5     1286.51     1757.69    359.58 o 
   0 -14   5       12.73        9.30    139.12 o 
   1 -14   5       38.18      270.59    191.95 o 
   2 -14   5      243.62      238.60    113.44 o 
   3 -14   5       32.04      125.69    109.35 o 
   4 -14   5      379.70      304.03    134.85 o 
   5 -14   5        1.44      142.57    178.59 o 
  -6 -13   5        0.90      177.98    132.44 o 
  -5 -13   5      521.63      649.97    161.37 o 
  -4 -13   5      152.54      238.17    119.14 o 
  -3 -13   5      243.04      149.03    197.20 o 
  -2 -13   5      494.11      593.10    206.05 o 
  -1 -13   5      216.32      261.43    177.99 o 
   0 -13   5      338.71      161.18    128.76 o 
   1 -13   5      905.81      812.66    238.77 o 
   2 -13   5      292.45      169.57     91.85 o 
   3 -13   5      448.15      523.62    158.72 o 
   4 -13   5      149.15      139.84     98.20 o 
   5 -13   5        0.28      139.92    151.43 o 
   6 -13   5      275.43      231.04    123.96 o 
   7 -13   5       69.80      121.86    153.98 o 
  -7 -12   5      317.78      225.56    214.76 o 
  -6 -12   5      496.43      449.92    135.09 o 
  -5 -12   5      212.18      206.07    146.51 o 
  -4 -12   5     1835.47     2093.83    237.79 o 
  -3 -12   5        4.68       48.02    131.17 o 
  -2 -12   5       78.60      136.57    175.14 o 
  -1 -12   5        3.65      172.74    145.42 o 
   0 -12   5      266.28      457.58    231.57 o 
   1 -12   5      354.79      226.06     98.93 o 
   2 -12   5     1356.32     1321.75    172.35 o 
   3 -12   5       79.38      159.23    113.56 o 
   4 -12   5      234.85      203.53    124.42 o 
   5 -12   5      507.69      315.30     94.14 o 
   6 -12   5       33.60      237.47    136.47 o 
   7 -12   5       41.19      130.90    127.77 o 
   8 -12   5        2.53      116.31    182.79 o 
  -7 -11   5      126.36      119.16    139.42 o 
  -6 -11   5       47.60       74.14    166.43 o 
  -5 -11   5      302.45      214.85    116.05 o 
  -4 -11   5     1723.84     1705.29    208.01 o 
  -3 -11   5     1003.50     1136.07    291.90 o 
  -2 -11   5       59.33       24.61    159.38 o 
  -1 -11   5      665.01      882.89    245.82 o 
   0 -11   5      134.19      125.85     77.37 o 
   1 -11   5      357.47      487.34    128.52 o 
   2 -11   5      136.91      221.87    106.77 o 
   3 -11   5       60.15      124.04     82.24 o 
   4 -11   5      732.60      898.78    174.09 o 
   5 -11   5      735.59      847.92    168.49 o 
   6 -11   5     1154.13      955.11    173.01 o 
   7 -11   5       85.63      211.01    134.47 o 
   8 -11   5       20.00      197.50    135.82 o 
   9 -11   5        2.65      109.56    197.20 o 
  -7 -10   5      211.47      277.94    212.81 o 
  -6 -10   5     1359.06     1252.23    258.88 o 
  -5 -10   5      682.35      526.32    203.20 o 
  -4 -10   5        4.23      174.25    107.15 o 
  -3 -10   5     1808.47     2005.29    215.71 o 
  -2 -10   5      474.91      375.94    161.33 o 
  -1 -10   5      651.91      790.75    218.51 o 
   0 -10   5     2492.22     2771.99    211.53 o 
   1 -10   5       80.97      151.97     92.68 o 
   2 -10   5      128.57      137.24     74.15 o 
   3 -10   5     1391.22     1017.27    199.15 o 
   4 -10   5       90.83      114.57     82.57 o 
   5 -10   5      407.80      491.25    146.66 o 
   6 -10   5       31.17      163.08     98.10 o 
   7 -10   5      557.58      521.36    160.58 o 
   8 -10   5      378.13      359.28    208.30 o 
   9 -10   5      398.32      328.67    190.60 o 
  -8  -9   5      370.42      148.12     97.40 o 
  -7  -9   5      523.63      666.94    227.81 o 
  -6  -9   5      155.49      146.02    175.59 o 
  -5  -9   5      134.65      189.25    152.18 o 
  -4  -9   5     1308.28     1376.90    162.34 o 
  -3  -9   5        5.12      199.49    116.19 o 
  -2  -9   5     3280.64     3182.80    276.14 o 
  -1  -9   5     1994.76     1423.02    213.86 o 
   0  -9   5      573.05      880.29    151.18 o 
   1  -9   5      234.54      201.79    105.21 o 
   2  -9   5      969.45      856.08    124.94 o 
   3  -9   5      443.26      297.64    165.68 o 
   4  -9   5     2768.54     3125.07    204.78 o 
   5  -9   5       44.32      100.79     65.87 o 
   6  -9   5     1127.74      884.25    174.84 o 
   7  -9   5     1160.03     1062.54    272.84 o 
   8  -9   5      550.84      425.61    209.66 o 
   9  -9   5      664.22      499.45    190.30 o 
  10  -9   5      194.52       85.09    185.94 o 
 -10  -8   5       13.63      132.67    141.67 o 
  -9  -8   5      490.59      239.07    102.65 o 
  -8  -8   5      917.04      838.62    226.01 o 
  -7  -8   5      186.99      343.52    166.73 o 
  -6  -8   5      393.73      499.30    156.08 o 
  -5  -8   5      751.26      652.23    199.90 o 
  -4  -8   5      246.90      314.11    170.79 o 
  -3  -8   5     4185.70     4809.50    254.70 o 
  -2  -8   5      759.97      615.16    161.48 o 
  -1  -8   5        8.91       74.33     52.10 o 
   0  -8   5       49.35      107.93     57.48 o 
   1  -8   5     1653.63     1663.01    133.01 o 
   2  -8   5      229.61      281.86     91.66 o 
   3  -8   5      632.11      689.82    141.28 o 
   4  -8   5      422.44      435.44    123.89 o 
   5  -8   5      519.13      563.78    140.99 o 
   6  -8   5     2064.49     2113.36    275.09 o 
   7  -8   5      812.18     1034.92    260.83 o 
   8  -8   5      630.00      291.30    175.29 o 
   9  -8   5      341.64      292.50    170.64 o 
  10  -8   5       59.15      210.26    182.64 o 
 -11  -7   5      221.97      129.22    134.47 o 
 -10  -7   5     1385.40     1626.37    257.68 o 
  -9  -7   5      444.96      531.42    201.70 o 
  -8  -7   5       48.23      112.23     97.99 o 
  -7  -7   5      240.03      180.52     89.22 o 
  -6  -7   5      729.99      629.27    126.44 o 
  -5  -7   5      460.83      613.86    122.02 o 
  -4  -7   5     2577.67     2577.10    282.74 o 
  -3  -7   5       30.85      106.10    104.60 o 
  -2  -7   5     1445.09     1369.59    172.77 o 
  -1  -7   5     2645.23     2355.72    188.87 o 
   0  -7   5      367.18      382.03    109.10 o 
   1  -7   5      234.46      161.23     95.67 o 
   2  -7   5     2218.77     2118.14    166.34 o 
   3  -7   5        1.67       43.36     59.84 o 
   4  -7   5       69.43      113.29     71.72 o 
   5  -7   5     1966.81     1600.11    278.99 o 
   6  -7   5     2293.72     2553.99    213.71 o 
   7  -7   5     2619.78     2491.40    253.63 o 
   8  -7   5       53.07      157.88    184.14 o 
   9  -7   5       17.68        8.55    146.77 o 
  10  -7   5      168.83      547.78    252.73 o 
  11  -7   5      271.94      391.70    207.85 o 
 -11  -6   5      335.08      407.31    244.92 o 
 -10  -6   5     1458.06     1099.60    278.69 o 
  -9  -6   5     1650.15     1848.18    251.83 o 
  -8  -6   5     1473.13     1358.58    161.46 o 
  -7  -6   5      657.48      602.24    200.65 o 
  -6  -6   5      503.64      475.91    127.17 o 
  -5  -6   5     6558.93     6500.41    320.49 o 
  -4  -6   5      128.79      261.24    106.94 o 
  -3  -6   5       52.78       57.07     44.48 o 
  -2  -6   5     1362.53     1097.61    100.27 o 
  -1  -6   5     2864.83     2709.73    130.75 o 
   0  -6   5     2643.87     2415.59    277.04 o 
   1  -6   5     1761.32     1419.11    132.14 o 
   2  -6   5     1592.85     2697.77    192.73 o 
   3  -6   5       46.92       97.10     99.05 o 
   4  -6   5     1088.69     1252.53    197.35 o 
   5  -6   5       16.04      107.75    124.71 o 
   6  -6   5      774.10      916.36    204.85 o 
   7  -6   5      733.01      505.30    150.23 o 
   8  -6   5      155.59      238.92    146.47 o 
   9  -6   5      221.80      178.89    147.97 o 
  10  -6   5      452.70      372.34    236.67 o 
  11  -6   5       88.64       32.12    157.43 o 
 -11  -5   5       22.03      128.46    190.60 o 
 -10  -5   5       64.17      233.97    151.43 o 
  -9  -5   5       30.50      125.30     84.99 o 
  -8  -5   5      524.22      573.65    163.06 o 
  -7  -5   5     7666.69     7675.78    237.94 o 
  -6  -5   5     1059.76     1088.69    144.84 o 
  -5  -5   5       83.70      174.12     85.12 o 
  -4  -5   5       11.76      114.51     83.82 o 
  -3  -5   5     2990.28     2699.78    132.82 o 
  -2  -5   5        5.20      159.46     62.06 o 
  -1  -5   5      840.80      924.36     82.85 o 
   0  -5   5     2854.08     2667.59    195.55 o 
   1  -5   5     5765.43     4596.52    234.72 o 
   2  -5   5    10289.66    11105.14    315.61 o 
   3  -5   5     2198.46     2399.56    182.94 o 
   4  -5   5     2528.99     2954.99    265.78 o 
   5  -5   5     4064.38     3785.36    260.08 o 
   6  -5   5       30.88      234.27    191.95 o 
   7  -5   5      295.74      116.61    144.97 o 
   8  -5   5      229.37      303.15    190.30 o 
   9  -5   5      944.14      901.80    206.80 o 
  10  -5   5      838.82      804.71    252.28 o 
  11  -5   5      101.44      -44.12    165.83 o 
 -12  -4   5       57.08      179.49    221.36 o 
 -11  -4   5      851.91      926.42    274.79 o 
 -10  -4   5      563.61      584.99    220.76 o 
  -9  -4   5      174.91      265.81    113.54 o 
  -8  -4   5       37.44      102.52     98.44 o 
  -7  -4   5     4126.02     3996.97    327.39 o 
  -6  -4   5     2054.26     2387.42    181.69 o 
  -5  -4   5      132.11      140.33     72.63 o 
  -4  -4   5     2345.73     2227.37    122.70 o 
  -3  -4   5     1124.10     1098.64    163.06 o 
  -2  -4   5    23532.16    20345.48    206.58 o 
  -1  -4   5      190.81      216.11     84.61 o 
   0  -4   5      142.84      242.63     95.75 o 
   1  -4   5       49.29       82.99     99.35 o 
   2  -4   5     6316.06     4928.57    173.04 o 
   3  -4   5     5245.38     5633.21    263.46 o 
   4  -4   5      214.37      196.94     64.79 o 
   5  -4   5       45.06       74.01     67.23 o 
   6  -4   5      117.30       77.75     59.30 o 
   7  -4   5      944.06     1120.98    154.52 o 
   8  -4   5      368.90      517.06    131.87 o 
   9  -4   5      255.12     1029.52    132.52 o 
  10  -4   5      258.90      374.44    167.78 o 
  11  -4   5      115.08      137.17    172.44 o 
 -12  -3   5       29.23       12.76    211.76 o 
 -11  -3   5      179.14      185.04    177.09 o 
 -10  -3   5       75.48      119.91    131.92 o 
  -9  -3   5     1658.49     1436.63    166.92 o 
  -8  -3   5      137.17       99.14     69.06 o 
  -7  -3   5      598.64      402.18    120.02 o 
  -6  -3   5     1615.34     1573.92    158.78 o 
  -5  -3   5     5131.65     5566.12    295.27 o 
  -4  -3   5     2757.17     2814.90    147.59 o 
  -3  -3   5      487.95      945.95    115.37 o 
  -2  -3   5       20.16      108.50     61.04 o 
  -1  -3   5     5392.09     6146.72    763.66 o 
   0  -3   5     7952.90     9220.04    500.28 o 
   1  -3   5     3401.95     2800.62    132.74 o 
   2  -3   5     1634.43     1140.15    134.00 o 
   3  -3   5     1402.85     1344.95    101.16 o 
   4  -3   5      502.54      217.00     60.91 o 
   5  -3   5      428.85      319.19    120.49 o 
   6  -3   5      331.19      366.05    104.96 o 
   7  -3   5      204.39      109.01     89.07 o 
   8  -3   5     4427.88     5402.92    237.77 o 
   9  -3   5      424.08      629.60    143.98 o 
  10  -3   5      180.15      241.12    126.51 o 
  11  -3   5        0.21      121.19     92.33 o 
  12  -3   5      642.10      331.67    193.00 o 
 -12  -2   5      342.06      244.47    223.31 o 
 -11  -2   5        6.66      209.96    125.31 o 
 -10  -2   5        6.21      129.37    172.59 o 
  -9  -2   5     1266.00     1655.95    179.83 o 
  -8  -2   5     1036.02     1153.20    148.68 o 
  -7  -2   5       11.13       68.36     67.14 o 
  -6  -2   5     3563.45     3902.09    233.89 o 
  -5  -2   5      120.12      187.19     86.66 o 
  -4  -2   5    14563.33    16567.08    980.82 o 
  -3  -2   5      788.24      853.78    114.84 o 
  -2  -2   5        6.69       84.19    109.71 o 
  -1  -2   5      620.56      471.25     96.02 o 
   0  -2   5       15.34       99.39     64.31 o 
   1  -2   5     8709.25     6134.84    483.62 o 
   2  -2   5      124.90       94.97     45.38 o 
   3  -2   5     2616.87     2719.13    138.72 o 
   4  -2   5        2.47       41.87     45.13 o 
   5  -2   5     4034.77     3577.13    285.74 o 
   6  -2   5     2434.74     3177.18    200.05 o 
   7  -2   5      120.04      101.18     63.52 o 
   8  -2   5       90.49      157.89    110.47 o 
   9  -2   5     1221.02     1052.21    154.58 o 
  10  -2   5      365.81      332.55    133.00 o 
  11  -2   5       14.64      152.36     98.26 o 
  12  -2   5       38.00      186.92    124.21 o 
 -12  -1   5        0.19      108.05    198.10 o 
 -11  -1   5     4095.69     3942.19    332.87 o 
 -10  -1   5      200.61      108.50    136.87 o 
  -9  -1   5       15.10      122.79     83.99 o 
  -8  -1   5      514.33      353.10    135.14 o 
  -7  -1   5      326.08      262.92     91.31 o 
  -6  -1   5     5675.02     5874.45    524.59 o 
  -5  -1   5      325.53      325.42    101.83 o 
  -4  -1   5       13.96      143.94     85.14 o 
  -3  -1   5     3034.50     2643.46    132.98 o 
  -2  -1   5     1887.64     1111.46    155.93 o 
  -1  -1   5      756.69     1148.13    277.11 o 
   0  -1   5       29.13       59.16     38.39 o 
   1  -1   5     1364.48     1812.79     84.62 o 
   2  -1   5      562.35      518.55    203.26 o 
   3  -1   5      184.74      179.60     37.02 o 
   4  -1   5     2357.71     2540.65    219.64 o 
   5  -1   5       14.20      148.26    119.46 o 
   6  -1   5     9690.34    10188.44    897.23 o 
   7  -1   5       16.68      165.11    133.94 o 
   8  -1   5       49.14      121.42     98.55 o 
   9  -1   5      422.50      277.45    117.10 o 
  10  -1   5       54.69      143.17     88.84 o 
  11  -1   5      811.63     1029.33    189.82 o 
  12  -1   5       27.35      134.41    109.68 o 
 -12   0   5       13.65       32.87    203.05 o 
 -11   0   5        5.06      207.55    169.44 o 
 -10   0   5     3603.51     3843.91    211.12 o 
  -9   0   5       54.31       75.78     81.05 o 
  -8   0   5     1643.07     1619.78    151.03 o 
  -7   0   5      198.47      117.36     67.01 o 
  -6   0   5     1834.08     2359.02    167.95 o 
  -5   0   5      668.12      970.48    163.81 o 
  -4   0   5      344.78      359.29     57.20 o 
  -3   0   5     6207.90     5250.42    546.05 o 
  -2   0   5     2745.62     3124.97    217.08 o 
  -1   0   5    22366.39    20029.45   1873.62 o 
   0   0   5       57.57       43.42     28.21 o 
   1   0   5      153.62      157.33     46.09 o 
   2   0   5     5294.72     4874.82    392.66 o 
   3   0   5     9647.72     8636.87    912.98 o 
   4   0   5     6667.06     6405.02    657.03 o 
   5   0   5      120.84       92.89     62.05 o 
   6   0   5      839.17      877.11    148.76 o 
   7   0   5      455.27      624.87    155.49 o 
   8   0   5     4184.06     4385.16    555.28 o 
   9   0   5      158.17      100.81     99.67 o 
  10   0   5      173.04      197.72    117.35 o 
  11   0   5       42.65      219.86    183.09 o 
  12   0   5        9.07      290.10    185.04 o 
 -12   1   5      960.02      490.45    251.38 o 
 -11   1   5       49.70      136.72    212.36 o 
 -10   1   5      195.96      318.64    109.86 o 
  -9   1   5        1.30       36.48    102.35 o 
  -8   1   5     5340.62     6953.16    236.34 o 
  -7   1   5      131.53      225.08     97.84 o 
  -6   1   5      846.65      969.00    143.52 o 
  -5   1   5     2186.33     2005.17    105.65 o 
  -4   1   5    10235.20    10547.46    175.14 o 
  -3   1   5    10014.05     8605.80    922.36 o 
  -2   1   5     5100.50     5293.66    759.31 o 
  -1   1   5      422.32      398.25     52.97 o 
   0   1   5      594.76      649.01     53.52 o 
   1   1   5     2559.84     2693.18    113.83 o 
   2   1   5     3050.10     3112.94    158.95 o 
   3   1   5     1898.97     2723.11    439.50 o 
   4   1   5    12315.29    14632.62   2049.36 o 
   5   1   5      310.64     1344.78    205.08 o 
   6   1   5      145.25      277.10    100.40 o 
   7   1   5     1244.08     1104.71    153.87 o 
   8   1   5     2603.99     3083.90    409.48 o 
   9   1   5      937.19     1004.61    155.16 o 
  10   1   5      695.35      592.35    199.45 o 
  11   1   5       48.60      164.48    161.93 o 
  12   1   5       15.99      213.41    226.76 o 
 -12   2   5     1019.62      792.70    266.38 o 
 -11   2   5      234.08      123.81    202.15 o 
 -10   2   5      395.23      395.93    134.95 o 
  -9   2   5      721.26      767.94    146.42 o 
  -8   2   5      241.88      244.08    100.75 o 
  -7   2   5     1247.44     1653.43    178.47 o 
  -6   2   5      684.34      704.26     88.09 o 
  -5   2   5     1465.67     1280.63    151.35 o 
  -4   2   5       10.56       95.23     62.77 o 
  -3   2   5    12105.50    13374.90    984.50 o 
  -2   2   5        6.27       74.39     49.65 o 
  -1   2   5      716.67      668.74     81.93 o 
   0   2   5      153.52      147.20     54.08 o 
   1   2   5     1000.93     1047.64     56.51 o 
   2   2   5     4224.75     4358.58    303.61 o 
   3   2   5      754.86      972.47    102.35 o 
   4   2   5        6.31      241.62    103.35 o 
   5   2   5      458.04      405.66     88.82 o 
   6   2   5     7580.62     8700.55    822.41 o 
   7   2   5     2696.63     2181.62    315.46 o 
   8   2   5      540.52      461.63    188.80 o 
   9   2   5       57.09      204.70    144.07 o 
  10   2   5       29.55       85.99    192.25 o 
  11   2   5     1064.00      992.30    247.47 o 
 -12   3   5        3.45      103.85    211.01 o 
 -11   3   5      153.17      241.47    179.79 o 
 -10   3   5     3456.22     4491.50    240.36 o 
  -9   3   5     1055.76     1017.10    188.57 o 
  -8   3   5      817.21      799.49    114.70 o 
  -7   3   5      693.42      797.02    146.20 o 
  -6   3   5     2204.54     2276.89    127.92 o 
  -5   3   5    10620.35    10253.15    721.34 o 
  -4   3   5     2104.29     2233.17    259.48 o 
  -3   3   5        4.99      107.69     66.67 o 
  -2   3   5     4532.62     5096.95    161.21 o 
  -1   3   5     3354.45     3456.82    387.12 o 
   0   3   5     1212.29     1292.48    145.80 o 
   1   3   5      400.85      496.80     88.31 o 
   2   3   5     4587.79     5070.23    121.43 o 
   3   3   5      706.76     2160.04    161.99 o 
   4   3   5     1178.37     1106.22    142.65 o 
   5   3   5      132.14       58.83     86.14 o 
   6   3   5      307.68      151.73    114.66 o 
   7   3   5      791.65      871.04    234.42 o 
   8   3   5      705.84      610.96    219.41 o 
   9   3   5      668.09      623.56    247.77 o 
  10   3   5      135.54      194.80    140.47 o 
  11   3   5      617.36      617.26    262.93 o 
 -12   4   5      335.18      411.66    279.14 o 
 -11   4   5      224.52      305.70    193.15 o 
 -10   4   5        0.10      114.97    117.66 o 
  -9   4   5     2338.51     2267.42    180.11 o 
  -8   4   5     1246.10     1111.98    166.18 o 
  -7   4   5      568.19      508.99    108.14 o 
  -6   4   5      808.85     1187.38    120.55 o 
  -5   4   5     2689.04     2931.98    155.52 o 
  -4   4   5     8580.47     8729.34    684.27 o 
  -3   4   5      455.91      258.81     95.14 o 
  -2   4   5      156.37      287.96    135.14 o 
  -1   4   5      299.75      195.75     88.03 o 
   0   4   5     8254.66     8848.11    715.26 o 
   1   4   5      395.21     1216.25    621.46 o 
   2   4   5     2165.27     3449.74    193.74 o 
   3   4   5      586.75      895.68    349.00 o 
   4   4   5     1637.77     1447.35    144.39 o 
   5   4   5     1596.36     1733.85    205.68 o 
   6   4   5      139.47       93.30     86.54 o 
   7   4   5      140.66      216.17    107.66 o 
   8   4   5      434.32      514.05    158.48 o 
   9   4   5     1291.33     1152.29    162.32 o 
  10   4   5       40.87       93.50    145.87 o 
  11   4   5      484.43      582.44    250.33 o 
 -12   5   5      839.09      798.85    220.16 o 
 -11   5   5      912.58      848.23    259.93 o 
 -10   5   5      411.67      378.94    176.04 o 
  -9   5   5       59.57      255.13    210.41 o 
  -8   5   5      211.62       48.62     92.45 o 
  -7   5   5     3543.06     4227.17    270.29 o 
  -6   5   5     1867.96     1539.70    162.26 o 
  -5   5   5      140.81      158.72     72.81 o 
  -4   5   5     2702.14     2287.89    163.44 o 
  -3   5   5     1361.70     1085.27    117.79 o 
  -2   5   5     3012.64     3478.41    181.44 o 
  -1   5   5     1470.34     1187.41    240.20 o 
   0   5   5      306.86      949.22    222.79 o 
   1   5   5     1296.16     1428.87    221.81 o 
   2   5   5     5653.53     4994.00   1010.31 o 
   3   5   5     1188.21     1163.27    182.57 o 
   4   5   5      852.66      730.47    151.13 o 
   5   5   5     4444.45     3954.84    215.62 o 
   6   5   5      233.01      274.55    111.88 o 
   7   5   5      425.65      496.46    130.68 o 
   8   5   5      176.72      166.97    101.54 o 
   9   5   5      322.76      233.52    162.23 o 
  10   5   5     1259.66     1108.01    268.34 o 
 -11   6   5      402.32      340.52    207.55 o 
 -10   6   5      889.79      877.19    219.71 o 
  -9   6   5      595.00      518.81    201.70 o 
  -8   6   5     2206.88     2109.61    193.45 o 
  -7   6   5       65.12      149.56     85.54 o 
  -6   6   5      721.75      695.65    115.61 o 
  -5   6   5       50.85      179.99    104.45 o 
  -4   6   5      931.65      740.67    120.11 o 
  -3   6   5     1195.90     1268.39    137.46 o 
  -2   6   5    10685.90    11820.83    430.04 o 
  -1   6   5      142.32      276.12    126.74 o 
   0   6   5      203.44      289.50    151.13 o 
   1   6   5       86.96      174.27     96.19 o 
   2   6   5       48.10      109.80     78.16 o 
   3   6   5     2788.83     2850.01    229.69 o 
   4   6   5      610.14      577.59    161.18 o 
   5   6   5     1062.76     1070.28    211.61 o 
   6   6   5      713.78      858.48    152.80 o 
   7   6   5     2134.17     2555.52    343.82 o 
   8   6   5     1068.51      905.20    151.67 o 
   9   6   5      255.02      688.25    280.19 o 
  10   6   5      162.06      253.48    219.56 o 
 -11   7   5       85.50      117.96    166.73 o 
 -10   7   5       76.09      244.77    206.95 o 
  -9   7   5      711.43      773.34    248.23 o 
  -8   7   5        8.39      106.26     78.95 o 
  -7   7   5      997.07     1093.53    216.03 o 
  -6   7   5      405.02      729.97    131.45 o 
  -5   7   5      958.64      946.68    141.09 o 
  -4   7   5     3689.93     4292.07    245.07 o 
  -3   7   5      102.53      151.60     86.08 o 
  -2   7   5      642.00      711.79    120.72 o 
  -1   7   5     1857.89     1739.08    230.97 o 
   0   7   5     1849.29     2122.52    238.47 o 
   1   7   5      528.07      409.57    114.61 o 
   2   7   5     4045.56     4482.61    258.81 o 
   3   7   5       35.33      122.86     89.63 o 
   4   7   5      300.47      369.33    114.57 o 
   5   7   5        2.95       85.45     97.48 o 
   6   7   5       62.05      202.81     97.31 o 
   7   7   5      641.41      864.70    155.40 o 
   8   7   5      738.33      496.75    218.66 o 
   9   7   5       92.46      243.27    170.04 o 
 -11   8   5      189.40      109.71    200.50 o 
 -10   8   5      230.35      125.46    194.65 o 
  -9   8   5      167.34      105.35    159.38 o 
  -8   8   5     2247.67     2069.06    207.12 o 
  -7   8   5      559.53      497.45    137.53 o 
  -6   8   5      109.17      154.25    118.51 o 
  -5   8   5     2990.13     2791.33    195.08 o 
  -4   8   5      746.13      553.61    121.75 o 
  -3   8   5        8.65       68.13     87.79 o 
  -2   8   5      527.55      488.20    166.73 o 
  -1   8   5      305.13      267.88    131.47 o 
   0   8   5      825.22     1015.56    220.01 o 
   1   8   5     1773.21     1843.72    150.89 o 
   2   8   5      532.71      410.73    121.03 o 
   3   8   5     1919.34     2096.20    182.70 o 
   4   8   5       17.19      101.41     90.57 o 
   5   8   5      639.11      456.71    115.97 o 
   6   8   5      126.92      122.27    127.29 o 
   7   8   5      333.78      262.29    105.57 o 
   8   8   5       35.06       89.14    137.17 o 
   9   8   5      240.68      174.39    231.57 o 
  -9   9   5      665.13      597.00    201.40 o 
  -8   9   5       22.03      156.83    146.77 o 
  -7   9   5        6.82      211.16    156.38 o 
  -6   9   5     1381.59     1139.52    250.18 o 
  -5   9   5      966.97     1065.54    176.79 o 
  -4   9   5     1473.17     1517.41    281.24 o 
  -3   9   5       28.06      251.83    150.23 o 
  -2   9   5       23.33       44.12    129.37 o 
  -1   9   5      263.90      279.74    196.15 o 
   0   9   5     1504.72     1513.18    160.95 o 
   1   9   5      164.51      222.78    168.68 o 
   2   9   5      345.70      202.93    109.71 o 
   3   9   5     1351.09     1549.96    162.50 o 
   4   9   5      106.33      211.23     93.20 o 
   5   9   5      624.81      526.18    155.54 o 
   6   9   5     1119.82      925.80    160.02 o 
   7   9   5       75.77      150.23    177.09 o 
   8   9   5       20.18       54.93    168.38 o 
  -9  10   5      160.63      173.94    183.69 o 
  -8  10   5      190.16       93.05    143.62 o 
  -7  10   5     1440.54     1243.23    303.15 o 
  -6  10   5        2.44       61.23    154.43 o 
  -5  10   5       38.61       -1.35    111.51 o 
  -4  10   5        3.21      175.29    172.59 o 
  -3  10   5        2.01       47.27    139.87 o 
  -2  10   5      418.50      213.56    146.17 o 
  -1  10   5     1865.34     1577.74    275.84 o 
   0  10   5       38.87       96.65    152.93 o 
   1  10   5      223.25      257.08    193.60 o 
   2  10   5     1919.04     2234.48    298.65 o 
   3  10   5      129.51       96.91    103.61 o 
   4  10   5     1528.31     1872.33    184.80 o 
   5  10   5      431.37      462.67    193.07 o 
   6  10   5      354.42      313.92    127.71 o 
   7  10   5       77.44      204.70    136.27 o 
  -8  11   5      568.17      435.97    251.53 o 
  -7  11   5       29.40      159.53    196.00 o 
  -6  11   5      835.16      848.83    236.52 o 
  -5  11   5      247.92      107.90    134.92 o 
  -4  11   5      294.57      374.14    188.04 o 
  -3  11   5     1576.34     1569.49    312.46 o 
  -2  11   5     2001.75     2692.96    349.98 o 
  -1  11   5      439.27      504.25    181.14 o 
   0  11   5      479.19      479.94    167.03 o 
   1  11   5      591.92      976.69    232.47 o 
   2  11   5       63.34       13.81    146.92 o 
   3  11   5      871.04     1267.69    269.24 o 
   4  11   5      170.74      297.30    191.35 o 
   5  11   5      112.75       45.47    119.01 o 
  -6  12   5       13.28       81.79    193.90 o 
  -5  12   5       47.24       36.47    201.55 o 
  -4  12   5      891.55      944.13    219.71 o 
  -3  12   5      161.84      205.45    120.21 o 
  -2  12   5      117.58      -18.91    166.88 o 
  -1  12   5       12.83       86.14    190.00 o 
   0  12   5      421.44      614.56    203.95 o 
   1  12   5      306.74      420.06    224.96 o 
   2  12   5      197.18      238.77    201.55 o 
   3  12   5       16.74      117.36    193.45 o 
   4  12   5       89.24      154.43    162.83 o 
   5  12   5       43.54       89.29    153.23 o 
  -3  13   5      589.02      640.97    245.07 o 
  -2  13   5      475.38      629.57    260.98 o 
  -1  13   5      170.43      144.37    190.00 o 
   0  13   5      190.70      204.85    158.63 o 
   1  13   5      565.07      968.44    294.45 o 
   2  13   5       16.04      161.93    222.26 o 
   3  13   5        8.24       30.92    186.09 o 
  -1 -15   6      103.17      252.28    179.79 o 
   0 -15   6      627.79      502.90    213.86 o 
   1 -15   6        0.43      267.13    204.70 o 
   2 -15   6       40.11      126.96    153.98 o 
  -4 -14   6      756.58      651.48    264.58 o 
  -3 -14   6      427.13      633.36    181.58 o 
  -2 -14   6        2.08      174.39    188.65 o 
  -1 -14   6        6.03       52.38    165.23 o 
   0 -14   6      668.92      361.83    225.71 o 
   1 -14   6     1013.54     1143.88    206.50 o 
   2 -14   6      114.01      211.76    191.65 o 
   3 -14   6      114.00       72.97    142.02 o 
   4 -14   6        4.66      123.97    125.25 o 
   5 -14   6      693.33      839.52    234.42 o 
  -5 -13   6       78.58      185.07    143.66 o 
  -4 -13   6       34.58      155.76    139.20 o 
  -3 -13   6       29.25      138.92    140.29 o 
  -2 -13   6      769.55     1049.33    273.89 o 
  -1 -13   6      289.95      186.39    154.88 o 
   0 -13   6      502.28      595.50    199.90 o 
   1 -13   6       48.31      138.52    186.24 o 
   2 -13   6      159.56      138.42    108.27 o 
   3 -13   6     1008.47     1033.03    193.75 o 
   4 -13   6      112.26      185.98    117.91 o 
   5 -13   6        4.02      132.76    117.54 o 
   6 -13   6       83.25      267.58    141.83 o 
  -7 -12   6      155.60      244.32    160.43 o 
  -6 -12   6      473.80      539.44    146.71 o 
  -5 -12   6       17.80       98.43    129.94 o 
  -4 -12   6      113.04       84.48     96.52 o 
  -3 -12   6      368.39      283.32    143.25 o 
  -2 -12   6       26.49      183.39    210.71 o 
  -1 -12   6     1694.82     1987.90    311.56 o 
   0 -12   6        5.30      157.88    176.49 o 
   1 -12   6       18.00        7.20    193.30 o 
   2 -12   6      414.59      436.62    144.00 o 
   3 -12   6     2133.45     2490.44    200.41 o 
   4 -12   6      440.42      464.38    154.36 o 
   5 -12   6      349.63      529.59    150.62 o 
   6 -12   6        2.76       67.83    177.99 o 
   7 -12   6       47.08      254.98    193.90 o 
  -8 -11   6      976.61      910.51    215.06 o 
  -7 -11   6       86.68       95.60    132.37 o 
  -6 -11   6       87.17      161.91    117.55 o 
  -5 -11   6        3.12       69.54    139.56 o 
  -4 -11   6     1363.29     1522.27    184.88 o 
  -3 -11   6      734.75      895.34    189.28 o 
  -2 -11   6     1622.83     1531.82    286.19 o 
  -1 -11   6      393.26      533.37    215.21 o 
   0 -11   6      171.02       85.39    101.00 o 
   1 -11   6      660.23      497.14    120.65 o 
   2 -11   6       63.95      169.07     90.72 o 
   3 -11   6       27.14      165.31    112.38 o 
   4 -11   6      363.14      320.13    126.80 o 
   5 -11   6      853.48      733.79    157.48 o 
   6 -11   6      761.81      738.97    211.01 o 
   7 -11   6      311.86      320.56    166.73 o 
   8 -11   6        8.89       62.43    180.39 o 
  -8 -10   6      460.60      234.72    152.18 o 
  -7 -10   6      116.60      108.65    131.02 o 
  -6 -10   6      168.43      224.21    149.63 o 
  -5 -10   6      271.04      244.95    127.11 o 
  -4 -10   6      113.91      172.98    120.15 o 
  -3 -10   6     1132.75      721.32    209.58 o 
  -2 -10   6     1069.63     1075.61    439.95 o 
  -1 -10   6       89.16      385.54    213.26 o 
   0 -10   6      431.07      238.02    170.04 o 
   1 -10   6     1960.64     2075.81    185.87 o 
   2 -10   6      888.83      942.09    150.32 o 
   3 -10   6      552.34      572.65    129.81 o 
   4 -10   6      259.63      253.02    125.69 o 
   5 -10   6      111.91       70.54    163.73 o 
   6 -10   6     2925.01     2897.96    337.82 o 
   7 -10   6       40.06      158.63    188.95 o 
   8 -10   6       92.50      225.56    217.31 o 
   9 -10   6        4.95      152.33    170.49 o 
  -8  -9   6      219.65      151.13    168.08 o 
  -7  -9   6      312.14      263.68    155.93 o 
  -6  -9   6     1716.82     1814.86    275.99 o 
  -5  -9   6     1489.50     1479.30    293.10 o 
  -4  -9   6      843.27     1014.21    173.27 o 
  -3  -9   6       67.23      115.91     79.28 o 
  -2  -9   6        2.07      100.62     98.50 o 
  -1  -9   6     5539.64     5870.81    366.78 o 
   0  -9   6      447.95      507.84    116.08 o 
   1  -9   6      790.76      706.41    134.32 o 
   2  -9   6       49.76      236.19    108.90 o 
   3  -9   6      580.37      639.74    140.08 o 
   4  -9   6      499.27      565.68    146.96 o 
   5  -9   6      237.03      208.00    121.26 o 
   6  -9   6      318.50      617.41    252.43 o 
   7  -9   6      312.70      440.17    192.55 o 
   8  -9   6      379.87      492.85    235.02 o 
   9  -9   6        3.21      217.91    154.58 o 
  -8  -8   6      464.56      396.95    140.77 o 
  -7  -8   6      324.59      502.75    205.30 o 
  -6  -8   6     1094.62     1068.09    259.48 o 
  -5  -8   6     1211.19     1181.55    228.42 o 
  -4  -8   6        6.04      178.29    182.94 o 
  -3  -8   6      514.29      530.69    183.69 o 
  -2  -8   6     1879.20     1677.31    167.61 o 
  -1  -8   6       45.86      213.11    195.40 o 
   0  -8   6     1143.80      974.27    124.21 o 
   1  -8   6      570.10      410.06     95.04 o 
   2  -8   6        9.86      131.96    117.96 o 
   3  -8   6      254.57      390.11    111.27 o 
   4  -8   6     1370.38     1007.91    169.89 o 
   5  -8   6       39.52      225.56    173.79 o 
   6  -8   6      841.79      644.27    186.69 o 
   7  -8   6      116.49      170.49    188.19 o 
   8  -8   6      174.85      442.72    187.29 o 
   9  -8   6     1284.85     1221.62    288.00 o 
  10  -8   6       30.59       37.82    168.99 o 
 -11  -7   6       15.36      148.27    192.40 o 
 -10  -7   6        3.55       16.06    200.50 o 
  -9  -7   6     1357.38     1109.26    244.10 o 
  -8  -7   6        0.73      114.77     91.48 o 
  -7  -7   6     1077.72     1100.98    144.08 o 
  -6  -7   6       15.28      107.52     97.38 o 
  -5  -7   6      446.77      363.63    222.71 o 
  -4  -7   6      557.78      300.90    159.68 o 
  -3  -7   6     2792.81     2385.71    178.36 o 
  -2  -7   6     2669.85     2946.97    204.58 o 
  -1  -7   6     4758.99     5663.73    191.41 o 
   0  -7   6       96.04      312.40    107.52 o 
   1  -7   6      587.07      607.58    139.07 o 
   2  -7   6     2994.18     3428.93    272.24 o 
   3  -7   6      162.68      130.42    110.76 o 
   4  -7   6      706.28      642.02    176.79 o 
   5  -7   6     1895.37     1634.62    213.86 o 
   6  -7   6     1637.19     2256.24    275.84 o 
   7  -7   6      192.17      113.01     98.75 o 
   8  -7   6     2808.03     3457.59    327.46 o 
   9  -7   6        6.36      214.76    136.87 o 
  10  -7   6       17.86      265.33    218.96 o 
 -11  -6   6      271.87      202.45    206.65 o 
 -10  -6   6      671.79      512.81    213.11 o 
  -9  -6   6      450.91      407.01    145.24 o 
  -8  -6   6     1345.82     1273.23    164.78 o 
  -7  -6   6     2389.35     2343.44    168.80 o 
  -6  -6   6       27.81      101.04     78.71 o 
  -5  -6   6     1096.20      710.26    128.27 o 
  -4  -6   6      935.82      944.85    118.65 o 
  -3  -6   6      951.19      893.65    118.13 o 
  -2  -6   6      676.37      663.28    105.88 o 
  -1  -6   6      704.82      829.43    141.32 o 
   0  -6   6      115.96      182.26    100.66 o 
   1  -6   6     5221.84     4712.82    306.60 o 
   2  -6   6      598.57      625.82    158.93 o 
   3  -6   6     2589.48     1895.00    210.26 o 
   4  -6   6      679.02      972.04    225.26 o 
   5  -6   6      558.34      578.09    240.72 o 
   6  -6   6      636.45      532.32    203.50 o 
   7  -6   6      928.65     1256.28    263.53 o 
   8  -6   6       14.18      145.72    146.02 o 
   9  -6   6      525.61      594.45    265.18 o 
  10  -6   6      401.40      280.49    193.90 o 
  11  -6   6        8.93       29.41    209.36 o 
 -11  -5   6     1000.14      692.45    212.36 o 
 -10  -5   6      333.68      419.91    186.24 o 
  -9  -5   6     1017.87      827.88    259.93 o 
  -8  -5   6       43.12      100.04     72.33 o 
  -7  -5   6      602.82      332.63    103.60 o 
  -6  -5   6     2106.16     1813.78    147.93 o 
  -5  -5   6     2118.56     2133.11    142.00 o 
  -4  -5   6     4713.67     4558.36    204.93 o 
  -3  -5   6     2214.28     2149.13    133.54 o 
  -2  -5   6       50.09       87.49     56.08 o 
  -1  -5   6       50.34       83.47     79.86 o 
   0  -5   6     3707.55     2364.73    330.84 o 
   1  -5   6      420.97      546.93    116.27 o 
   2  -5   6     8176.72     7711.48    311.71 o 
   3  -5   6     1821.71     1791.45    219.11 o 
   4  -5   6      661.66      626.72    164.78 o 
   5  -5   6     1237.87     1159.78    161.93 o 
   6  -5   6     4733.07     5723.13    343.22 o 
   7  -5   6       31.95      -11.71    152.78 o 
   8  -5   6        3.56      243.27    159.83 o 
   9  -5   6      129.94      199.75    161.33 o 
  10  -5   6       23.73      126.96    170.19 o 
  11  -5   6      770.14      610.21    256.48 o 
 -11  -4   6      191.59      199.30    180.69 o 
 -10  -4   6     1951.92     1632.97    264.73 o 
  -9  -4   6      279.76      234.54    136.42 o 
  -8  -4   6      476.04      331.51     79.00 o 
  -7  -4   6     1517.49     1277.06    147.83 o 
  -6  -4   6     3462.01     3533.77    191.52 o 
  -5  -4   6     8731.72     9722.30    575.46 o 
  -4  -4   6     2737.08     2897.51    168.65 o 
  -3  -4   6      334.51      245.43     83.51 o 
  -2  -4   6       53.65      308.52    125.95 o 
  -1  -4   6     5372.73     4924.10    322.21 o 
   0  -4   6      186.27      330.98    117.37 o 
   1  -4   6      164.01      262.89     93.72 o 
   2  -4   6      560.33      384.55     52.78 o 
   3  -4   6       73.41       73.86     51.19 o 
   4  -4   6     2012.88     1868.41    134.15 o 
   5  -4   6      237.94      229.10     73.04 o 
   6  -4   6      147.71      180.11     76.07 o 
   7  -4   6      525.86      606.91    176.04 o 
   8  -4   6        9.43      136.87    179.79 o 
   9  -4   6        1.50       68.73    164.48 o 
  10  -4   6      726.05      709.56    256.63 o 
  11  -4   6      214.71      190.30    162.08 o 
 -12  -3   6     1017.26      870.59    267.73 o 
 -11  -3   6      576.10      310.66    174.69 o 
 -10  -3   6       59.43      118.11    172.44 o 
  -9  -3   6      339.93      305.71     99.45 o 
  -8  -3   6     1121.16     1061.09    149.25 o 
  -7  -3   6        2.82       94.12     67.03 o 
  -6  -3   6       65.35      166.37    102.39 o 
  -5  -3   6     2331.94     2240.65    170.66 o 
  -4  -3   6     3480.14     3267.69    288.60 o 
  -3  -3   6     4306.35     4679.05    210.63 o 
  -2  -3   6      987.83     1025.01    117.43 o 
  -1  -3   6     1579.11     1364.07    207.03 o 
   0  -3   6     6327.56     5550.41    375.64 o 
   1  -3   6      368.80      201.92     64.15 o 
   2  -3   6      423.53      350.03     64.27 o 
   3  -3   6     5705.90     4424.65    257.06 o 
   4  -3   6     3835.64     3970.35    323.49 o 
   5  -3   6     2995.32     3009.18    168.39 o 
   6  -3   6      332.61      424.81    109.73 o 
   7  -3   6      700.24      958.01    151.03 o 
   8  -3   6      372.93      305.19    125.66 o 
   9  -3   6     4479.59     4964.18    243.38 o 
  10  -3   6      116.96      269.51    127.49 o 
  11  -3   6        8.41      122.76    194.05 o 
 -12  -2   6      627.82      645.63    266.38 o 
 -11  -2   6      203.62      164.78    215.21 o 
 -10  -2   6       59.30      135.81    100.68 o 
  -9  -2   6      657.40      550.69    126.64 o 
  -8  -2   6      876.22      796.87    140.66 o 
  -7  -2   6     3149.64     3720.18    220.60 o 
  -6  -2   6       30.99      222.34    114.87 o 
  -5  -2   6      443.75      556.57    132.64 o 
  -4  -2   6      242.13      253.30    103.57 o 
  -3  -2   6    12272.96    12899.30    367.54 o 
  -2  -2   6     4297.19     5008.77    205.90 o 
  -1  -2   6     2534.56     2421.63    126.44 o 
   0  -2   6      830.78      523.32     96.68 o 
   1  -2   6     1184.81      997.48     99.47 o 
   2  -2   6    19558.76    21950.94   1642.20 o 
   3  -2   6      953.50      674.81    215.16 o 
   4  -2   6       17.96       88.50     57.36 o 
   5  -2   6     2067.57     1897.24    154.13 o 
   6  -2   6      615.85      882.99    143.13 o 
   7  -2   6     1455.50     1773.59    176.86 o 
   8  -2   6      447.59      535.50    131.80 o 
   9  -2   6        1.98      137.55     91.95 o 
  10  -2   6      218.54      222.85    108.13 o 
  11  -2   6      300.01      238.63    107.16 o 
  12  -2   6       17.69      110.46    129.52 o 
 -12  -1   6       85.31      284.09    229.17 o 
 -11  -1   6       40.82      -22.21    170.49 o 
 -10  -1   6     1777.75     2498.58    187.74 o 
  -9  -1   6      113.19      234.21    104.41 o 
  -8  -1   6     3428.79     3780.10    217.62 o 
  -7  -1   6     5781.71     5959.97    256.10 o 
  -6  -1   6      935.16     1045.92    136.12 o 
  -5  -1   6     5284.98     5551.55    329.19 o 
  -4  -1   6     1735.83     1767.42    125.03 o 
  -3  -1   6      111.30       84.91     43.57 o 
  -2  -1   6     6048.71     5557.94    640.15 o 
  -1  -1   6      161.29       58.74     43.05 o 
   0  -1   6     1881.46     1593.17    100.79 o 
   1  -1   6      433.00      459.09     74.76 o 
   2  -1   6      267.29      111.80     36.62 o 
   3  -1   6     8049.47     8612.17    474.19 o 
   4  -1   6      266.69      195.98     85.27 o 
   5  -1   6     2573.16     2224.75    253.85 o 
   6  -1   6     1189.43     1268.21    137.85 o 
   7  -1   6     1492.06     1239.16    129.66 o 
   8  -1   6      163.88      198.10    117.80 o 
   9  -1   6      281.85      195.02     92.79 o 
  10  -1   6       96.90      126.29    128.83 o 
  11  -1   6      280.47      393.40    234.57 o 
  12  -1   6      863.51      821.21    253.33 o 
 -12   0   6      599.13      762.23    216.71 o 
 -11   0   6       43.23       52.38    182.19 o 
 -10   0   6      120.33      143.11     95.67 o 
  -9   0   6     2474.67     2663.35    197.39 o 
  -8   0   6      866.37     1036.34    153.78 o 
  -7   0   6     1802.69     2039.26    165.13 o 
  -6   0   6       96.95      234.79    103.57 o 
  -5   0   6     3302.39     3880.03    188.21 o 
  -4   0   6     8720.63     7661.71    975.94 o 
  -3   0   6      100.88      115.62     49.95 o 
  -2   0   6     7341.38     8237.60   1116.94 o 
  -1   0   6     6265.67     5135.56    282.31 o 
   0   0   6     7794.35     7537.43    565.78 o 
   1   0   6      128.09      250.30     50.56 o 
   2   0   6     2526.05     3217.44     95.72 o 
   3   0   6       44.44      115.30     71.07 o 
   4   0   6      129.14      153.99     85.28 o 
   5   0   6     2727.19     2314.22    303.38 o 
   6   0   6      710.10      607.69    133.41 o 
   7   0   6      119.79      126.70     86.82 o 
   8   0   6      578.16      605.53    136.39 o 
   9   0   6      676.74      638.03    160.08 o 
  10   0   6        4.84       97.14    103.94 o 
  11   0   6       23.47      108.19    123.45 o 
 -12   1   6      132.34      222.41    179.94 o 
 -11   1   6     2513.15     2442.48    321.46 o 
 -10   1   6        1.17       60.84    103.40 o 
  -9   1   6        4.91      109.21    100.18 o 
  -8   1   6      969.81     1073.79    165.08 o 
  -7   1   6     3584.85     3980.68    223.65 o 
  -6   1   6       59.81       97.04     80.07 o 
  -5   1   6     1624.09     1601.16    200.50 o 
  -4   1   6     1374.98     1574.46    115.03 o 
  -3   1   6      472.89      396.71     90.80 o 
  -2   1   6       76.59      300.69    107.75 o 
  -1   1   6     1014.40      977.27     64.09 o 
   0   1   6      743.98      908.05     58.23 o 
   1   1   6    12610.94    11621.58    148.42 o 
   2   1   6     1234.86      971.76     79.87 o 
   3   1   6     2136.32     1728.69    247.17 o 
   4   1   6     1335.02     1623.63    184.37 o 
   5   1   6     2618.00     2476.73    261.88 o 
   6   1   6     1825.78     1753.39    220.24 o 
   7   1   6       43.77      238.29    105.77 o 
   8   1   6      156.22      193.43     86.68 o 
   9   1   6      232.96      280.46    125.22 o 
  10   1   6     1020.11     1362.09    258.73 o 
  11   1   6       14.77       98.60    180.39 o 
 -12   2   6        1.03      204.40    216.86 o 
 -11   2   6      566.14      666.79    269.09 o 
 -10   2   6       97.23      129.66    117.07 o 
  -9   2   6      749.77     1109.65    180.27 o 
  -8   2   6      232.91      328.47    108.59 o 
  -7   2   6      447.07      600.09    143.41 o 
  -6   2   6     3037.45     3607.37    271.04 o 
  -5   2   6       91.48      115.10     62.19 o 
  -4   2   6      887.28      688.72    102.93 o 
  -3   2   6     2119.96     2107.94    198.02 o 
  -2   2   6    10071.13     7895.66    672.93 o 
  -1   2   6    13580.22    14576.29   1216.21 o 
   0   2   6       32.28       99.21     48.52 o 
   1   2   6      393.63      470.60     54.85 o 
   2   2   6      238.02      531.45     64.90 o 
   3   2   6    11876.85    12644.20   1757.99 o 
   4   2   6       13.14       98.13     72.27 o 
   5   2   6       55.77      150.81     76.00 o 
   6   2   6      607.00      943.60    226.31 o 
   7   2   6      253.79      318.42    107.75 o 
   8   2   6     1216.07     1227.72    158.67 o 
   9   2   6       26.33      175.89    152.18 o 
  10   2   6      330.43      204.70    163.13 o 
  11   2   6      360.65      636.62    254.98 o 
 -12   3   6        0.07       82.84    153.08 o 
 -11   3   6      355.05      196.76    102.62 o 
 -10   3   6       21.53      160.85    112.48 o 
  -9   3   6     3722.79     4074.06    364.08 o 
  -8   3   6     1084.45     1410.69    161.62 o 
  -7   3   6      421.91      549.58    204.40 o 
  -6   3   6       49.58      124.61     77.06 o 
  -5   3   6      997.16     1280.88    122.65 o 
  -4   3   6     6707.22     6759.64    260.46 o 
  -3   3   6       65.83      117.90     85.05 o 
  -2   3   6       92.52       65.86     46.08 o 
  -1   3   6     9977.38     9485.64    559.78 o 
   0   3   6      186.61      550.39    128.39 o 
   1   3   6        8.70      125.03     51.58 o 
   2   3   6      548.44      900.86     92.84 o 
   3   3   6       44.30      171.39     78.49 o 
   4   3   6     3381.94     3583.53    211.03 o 
   5   3   6      201.90      205.90    106.10 o 
   6   3   6      105.03      198.25    142.87 o 
   7   3   6      486.32      254.08    167.78 o 
   8   3   6     3158.87     2697.61    310.96 o 
   9   3   6      503.81      619.36    209.36 o 
  10   3   6       11.90       99.35    165.23 o 
  11   3   6       94.45      341.87    219.56 o 
 -12   4   6      264.30      452.48    242.52 o 
 -11   4   6      966.70     1129.52    189.18 o 
 -10   4   6      268.49      198.70    154.73 o 
  -9   4   6      424.14      234.57    125.46 o 
  -8   4   6     5008.16     5391.02    329.57 o 
  -7   4   6       98.11      200.65    153.23 o 
  -6   4   6       15.26       85.76     68.26 o 
  -5   4   6      228.99      249.65    153.90 o 
  -4   4   6       49.17      116.41     75.00 o 
  -3   4   6     5626.86     5409.36    613.58 o 
  -2   4   6      446.50      344.12    102.14 o 
  -1   4   6     1601.70     1340.06    124.51 o 
   0   4   6       19.97      358.60    358.68 o 
   1   4   6     6183.29     6101.09    174.77 o 
   2   4   6      694.91     1106.98    146.87 o 
   3   4   6       58.92      118.12     73.79 o 
   4   4   6      362.09      351.61    120.58 o 
   5   4   6      195.85      154.49    103.70 o 
   6   4   6     3902.40     3715.97    209.75 o 
   7   4   6        1.19       84.78     98.21 o 
   8   4   6      145.00      114.32    107.76 o 
   9   4   6      895.17      779.21    170.85 o 
  10   4   6      340.40      200.20    163.43 o 
 -11   5   6      291.07      170.04    110.16 o 
 -10   5   6     1952.36     1690.90    284.54 o 
  -9   5   6      120.90      256.63    193.75 o 
  -8   5   6     1085.55     1445.23    281.54 o 
  -7   5   6       70.66      112.47     81.26 o 
  -6   5   6     2341.55     2469.04    234.57 o 
  -5   5   6      292.84      325.42    106.96 o 
  -4   5   6        6.12       84.06     59.95 o 
  -3   5   6     2243.34     2382.50    164.17 o 
  -2   5   6      356.74     1320.66    704.23 o 
  -1   5   6     6256.33     6140.84    225.49 o 
   0   5   6       20.93       82.45     69.42 o 
   1   5   6      450.63      507.87    118.11 o 
   2   5   6     1833.72     1903.44    171.60 o 
   3   5   6       95.13      199.63     89.63 o 
   4   5   6       30.77      319.84    136.42 o 
   5   5   6      410.79      339.32    104.88 o 
   6   5   6     1295.57     1283.09    182.07 o 
   7   5   6     1713.75     1550.85    192.13 o 
   8   5   6       10.89      164.70    112.99 o 
   9   5   6      135.50      102.28     98.15 o 
  10   5   6       29.00       77.14    176.04 o 
 -11   6   6       35.88      113.01    113.16 o 
 -10   6   6     1535.35     1289.30    238.17 o 
  -9   6   6      444.41      480.54    206.20 o 
  -8   6   6      193.07      173.34    182.19 o 
  -7   6   6        0.52      162.29    100.16 o 
  -6   6   6       38.09      155.94    109.10 o 
  -5   6   6     3875.92     4042.23    215.28 o 
  -4   6   6      187.19      548.51    266.68 o 
  -3   6   6     1932.42     1617.10    143.20 o 
  -2   6   6      519.53      489.94    138.65 o 
  -1   6   6     6425.50     6901.67    233.12 o 
   0   6   6     5370.12     5945.80    246.95 o 
   1   6   6      882.38      973.99    197.80 o 
   2   6   6        6.63      318.63    129.64 o 
   3   6   6      235.43      248.32    124.90 o 
   4   6   6     2701.62     2611.75    187.44 o 
   5   6   6       49.28      135.32     80.04 o 
   6   6   6      295.61      288.45    110.95 o 
   7   6   6      296.37      279.36    177.54 o 
   8   6   6       91.44       50.17    112.00 o 
   9   6   6      245.29      171.39    218.51 o 
 -11   7   6      290.98      153.83    178.74 o 
 -10   7   6       38.02      188.34    138.67 o 
  -9   7   6      299.59      258.58    194.35 o 
  -8   7   6     1969.50     2031.57    279.44 o 
  -7   7   6      992.56      965.69    150.23 o 
  -6   7   6      838.35      840.18    141.56 o 
  -5   7   6       22.99      163.71     96.42 o 
  -4   7   6      288.75      182.18     84.16 o 
  -3   7   6     3613.53     3533.23    207.89 o 
  -2   7   6      471.55      406.53    113.82 o 
  -1   7   6     2091.88     2324.67    232.77 o 
   0   7   6      681.71      931.22    232.32 o 
   1   7   6        1.45      149.49     94.27 o 
   2   7   6      806.37      722.30    144.09 o 
   3   7   6      306.96      344.42    120.21 o 
   4   7   6       30.16      157.12    145.20 o 
   5   7   6     2894.74     3353.90    232.23 o 
   6   7   6      190.45      213.84    121.22 o 
   7   7   6       38.60       60.76    100.51 o 
   8   7   6       23.23      145.79     90.36 o 
   9   7   6      607.82      583.64    265.18 o 
 -10   8   6       68.83      122.16    139.27 o 
  -9   8   6       34.38       71.14    160.88 o 
  -8   8   6      251.27      147.24     83.48 o 
  -7   8   6     3764.13     4033.13    229.63 o 
  -6   8   6      110.66      242.27    131.47 o 
  -5   8   6       52.33      189.41    162.16 o 
  -4   8   6      142.97      207.10    111.45 o 
  -3   8   6     1212.69     1608.86    177.41 o 
  -2   8   6     2689.45     3027.47    295.35 o 
  -1   8   6       12.11      205.00    176.94 o 
   0   8   6     1489.61     1683.10    292.35 o 
   1   8   6      271.41      395.69    141.51 o 
   2   8   6     3158.38     3596.61    220.17 o 
   3   8   6     1835.93     1738.78    181.35 o 
   4   8   6      354.37      558.27    163.96 o 
   5   8   6      148.93       72.82    110.67 o 
   6   8   6       15.16      134.04    126.32 o 
   7   8   6      711.57      643.05    153.53 o 
   8   8   6      216.52      285.74    180.69 o 
  -9   9   6      286.18      313.81    198.10 o 
  -8   9   6      156.76      209.25    126.54 o 
  -7   9   6       39.43      126.69    131.45 o 
  -6   9   6      488.94      400.99    143.88 o 
  -5   9   6     2630.59     2558.94    288.30 o 
  -4   9   6      948.26      792.55    224.96 o 
  -3   9   6       69.13      375.64    173.49 o 
  -2   9   6      733.16      434.77    144.37 o 
  -1   9   6      199.63      214.91    142.72 o 
   0   9   6      788.23      775.13    192.02 o 
   1   9   6       69.51      266.63    118.01 o 
   2   9   6      296.57      261.60    127.82 o 
   3   9   6      701.73      604.78    107.21 o 
   4   9   6      852.83      847.55    152.22 o 
   5   9   6      103.03      137.09    114.81 o 
   6   9   6      259.82      193.22    109.08 o 
   7   9   6       55.77      142.64    120.75 o 
   8   9   6      333.28      173.79    214.46 o 
  -8  10   6       81.67       96.80    184.29 o 
  -7  10   6        1.91       99.35    175.14 o 
  -6  10   6        4.00       72.94    151.28 o 
  -5  10   6       85.61      123.96    165.98 o 
  -4  10   6     2400.04     2733.18    289.65 o 
  -3  10   6      295.29      390.50    243.87 o 
  -2  10   6      199.55      223.01    154.58 o 
  -1  10   6      223.79      153.08    194.65 o 
   0  10   6     2103.65     2572.75    330.92 o 
   1  10   6     1067.87     1162.79    253.63 o 
   2  10   6      402.04      418.32    164.13 o 
   3  10   6        8.81       72.58    112.32 o 
   4  10   6       13.00       81.71    105.46 o 
   5  10   6      966.92      852.85    139.90 o 
   6  10   6       33.63      120.03    119.95 o 
   7  10   6      283.64      508.91    262.93 o 
  -7  11   6      280.35      388.40    231.42 o 
  -6  11   6       45.32      191.95    198.25 o 
  -5  11   6      316.36      174.24    168.38 o 
  -4  11   6       24.83       92.60    162.38 o 
  -3  11   6      212.28      378.04    276.59 o 
  -2  11   6      316.06      450.53    197.50 o 
  -1  11   6      398.15      273.14    174.99 o 
   0  11   6     1377.40     1479.75    269.09 o 
   1  11   6      545.58      291.60    167.18 o 
   2  11   6      133.17      158.18    152.18 o 
   3  11   6       41.69       85.24    166.28 o 
   4  11   6       55.18      100.25    131.77 o 
   5  11   6       86.78      177.24    181.74 o 
   6  11   6      358.37      515.21    217.46 o 
  -5  12   6       11.76      116.46    198.85 o 
  -4  12   6       50.05       99.05    242.37 o 
  -3  12   6       57.18       61.08    218.96 o 
  -2  12   6      115.08      276.14    198.40 o 
  -1  12   6      373.11      834.27    311.26 o 
   0  12   6       47.11      360.93    166.13 o 
   1  12   6       67.59      194.95    184.74 o 
   2  12   6      309.38      420.36    206.35 o 
   3  12   6      599.15      712.56    254.23 o 
   4  12   6      826.24      615.16    230.52 o 
  -3 -14   7     1532.18     1624.72    304.65 o 
  -2 -14   7      114.70      443.32    250.48 o 
  -1 -14   7       12.07       25.81    152.93 o 
   0 -14   7       20.67       55.08    161.48 o 
   1 -14   7      152.66      158.93    175.14 o 
   2 -14   7      867.57      849.88    245.37 o 
   3 -14   7        0.03       74.33    120.01 o 
   4 -14   7       82.36      166.14    138.96 o 
  -5 -13   7     1082.74     1054.73    259.63 o 
  -4 -13   7      169.79      265.04    165.93 o 
  -3 -13   7       40.28      242.94    152.44 o 
  -2 -13   7      194.21      249.54    135.44 o 
  -1 -13   7      557.72      385.54    173.49 o 
   0 -13   7       90.18      236.37    198.40 o 
   1 -13   7      119.24       72.94    154.88 o 
   2 -13   7        5.91      367.99    234.57 o 
   3 -13   7      372.47      201.45    119.13 o 
   4 -13   7      323.58      253.62    143.16 o 
   5 -13   7       57.64      135.22    164.63 o 
  -6 -12   7       22.11       85.14    131.60 o 
  -5 -12   7      357.71      254.46    141.51 o 
  -4 -12   7      622.66      548.77    159.43 o 
  -3 -12   7      746.03      651.54    185.92 o 
  -2 -12   7      196.24      258.22    112.77 o 
  -1 -12   7        0.45       36.62    216.11 o 
   0 -12   7     2623.10     2776.55    350.13 o 
   1 -12   7        2.28      -19.96    186.84 o 
   2 -12   7        1.43      130.68     92.41 o 
   3 -12   7        9.38      146.90    107.87 o 
   4 -12   7      831.33      743.92    220.46 o 
   5 -12   7      570.41      605.40    209.81 o 
   6 -12   7       35.22       59.73    155.93 o 
   7 -12   7      303.24      227.36    196.45 o 
  -8 -11   7        7.33      283.64    245.97 o 
  -7 -11   7     1779.73     1799.78    311.41 o 
  -6 -11   7        1.86       28.40    188.04 o 
  -5 -11   7        1.87      155.22    130.82 o 
  -4 -11   7       72.18       90.14    114.24 o 
  -3 -11   7     1365.21     1507.20    257.08 o 
  -2 -11   7     1184.24     1073.69    188.89 o 
  -1 -11   7        0.71       97.85    157.88 o 
   0 -11   7        8.12      151.43    224.21 o 
   1 -11   7      591.63      536.82    208.15 o 
   2 -11   7      815.63      969.88    148.50 o 
   3 -11   7       40.11      145.31     89.08 o 
   4 -11   7       65.02      107.30    154.13 o 
   5 -11   7      652.69      873.59    255.88 o 
   6 -11   7       45.26       57.18    155.93 o 
   7 -11   7       13.72       87.79    159.68 o 
   8 -11   7       65.73      215.96    122.61 o 
  -8 -10   7       27.82      228.26    208.91 o 
  -7 -10   7      976.25      750.38    246.72 o 
  -6 -10   7      967.56      979.54    294.90 o 
  -5 -10   7      680.02      720.76    176.56 o 
  -4 -10   7       14.98      142.13    103.04 o 
  -3 -10   7      789.81      769.59    153.59 o 
  -2 -10   7     1201.99     1344.19    178.06 o 
  -1 -10   7       38.70      217.40    126.14 o 
   0 -10   7       50.20      211.16    160.43 o 
   1 -10   7      170.30      220.42    111.93 o 
   2 -10   7       17.94       86.16     88.16 o 
   3 -10   7     1435.87     1398.85    252.28 o 
   4 -10   7       88.81      168.99    149.33 o 
   5 -10   7      652.57      682.54    195.25 o 
   6 -10   7      152.62      111.21    170.49 o 
   7 -10   7      986.79     1223.87    262.48 o 
   8 -10   7      113.89      263.53    167.48 o 
  -9  -9   7     1249.32     1412.06    294.90 o 
  -8  -9   7      265.97      352.08    154.88 o 
  -7  -9   7      197.98      209.21    181.29 o 
  -6  -9   7      477.88      516.56    176.34 o 
  -5  -9   7      340.39      567.39    168.32 o 
  -4  -9   7     1967.82     1725.81    175.51 o 
  -3  -9   7      903.21      702.39    143.40 o 
  -2  -9   7     1342.89     1187.36    169.79 o 
  -1  -9   7      105.71      222.05    120.96 o 
   0  -9   7     1529.46     1466.54    225.26 o 
   1  -9   7        9.03       22.06    109.10 o 
   2  -9   7      289.85      554.68    188.04 o 
   3  -9   7      390.07      659.43    232.32 o 
   4  -9   7      348.10      145.57    128.76 o 
   5  -9   7      199.42      127.56    129.22 o 
   6  -9   7        5.68       93.65    130.72 o 
   7  -9   7       90.65      239.67    204.25 o 
   8  -9   7     1000.31     1039.72    251.68 o 
   9  -9   7       53.04       93.20    198.55 o 
  -9  -8   7       40.91       87.04    158.48 o 
  -8  -8   7      582.99      469.14    230.37 o 
  -7  -8   7      103.45      138.37    140.47 o 
  -6  -8   7      138.20      112.71    104.75 o 
  -5  -8   7     1557.29     1773.89    278.24 o 
  -4  -8   7      577.67      576.96    168.62 o 
  -3  -8   7      161.60      204.14    106.71 o 
  -2  -8   7      112.26      180.51    103.08 o 
  -1  -8   7        3.03      133.25     78.40 o 
   0  -8   7       10.40      153.54    105.98 o 
   1  -8   7     4455.88     4557.50    287.39 o 
   2  -8   7      160.94      252.88    212.06 o 
   3  -8   7       49.40      174.39     95.75 o 
   4  -8   7       68.05       59.88     93.20 o 
   5  -8   7      284.08      459.23    229.32 o 
   6  -8   7     1661.10     1586.60    265.33 o 
   7  -8   7       62.20      115.26    151.58 o 
   8  -8   7      309.33      521.06    250.63 o 
   9  -8   7      181.22      286.64    205.15 o 
 -10  -7   7      451.24      385.69    208.30 o 
  -9  -7   7      180.43      198.64    106.74 o 
  -8  -7   7       25.28      169.29     93.58 o 
  -7  -7   7      696.76      587.91    127.00 o 
  -6  -7   7     2088.67     2351.08    286.79 o 
  -5  -7   7      124.90      279.59    179.79 o 
  -4  -7   7      398.90      324.16    187.74 o 
  -3  -7   7      184.06      197.52    101.99 o 
  -2  -7   7     1897.15     1946.92    194.69 o 
  -1  -7   7    11784.02    12376.40    943.98 o 
   0  -7   7     4028.91     3262.79    187.28 o 
   1  -7   7       17.37       92.60     90.80 o 
   2  -7   7     2904.91     2920.92    253.48 o 
   3  -7   7     3143.18     2817.52    245.97 o 
   4  -7   7       21.23      117.81    115.86 o 
   5  -7   7      687.11      628.67    197.20 o 
   6  -7   7      568.17      972.04    247.02 o 
   7  -7   7       44.96      303.30    211.61 o 
   8  -7   7        3.23        7.05    166.28 o 
   9  -7   7      177.28      301.95    181.14 o 
  10  -7   7       14.47      286.64    167.93 o 
 -11  -6   7      388.42      175.44    168.68 o 
 -10  -6   7       77.47      132.82    188.19 o 
  -9  -6   7      657.19      619.77    148.96 o 
  -8  -6   7     1242.58     1081.69    160.00 o 
  -7  -6   7      655.04      451.02    119.86 o 
  -6  -6   7       34.67      106.42     78.79 o 
  -5  -6   7     2166.82     1822.69    164.70 o 
  -4  -6   7       69.36      126.37     84.02 o 
  -3  -6   7     1746.42     1343.25    151.50 o 
  -2  -6   7     1847.43     1971.72    173.43 o 
  -1  -6   7     2854.30     2530.08    161.59 o 
   0  -6   7      812.45      932.02    156.57 o 
   1  -6   7      374.99      384.73    101.88 o 
   2  -6   7      735.56     1033.33    131.89 o 
   3  -6   7       64.56      150.08    126.51 o 
   4  -6   7      925.57     1273.24    238.47 o 
   5  -6   7        4.23      115.11    130.57 o 
   6  -6   7      643.52     1111.76    224.06 o 
   7  -6   7       60.72       15.76    137.32 o 
   8  -6   7     3798.33     4400.67    377.74 o 
   9  -6   7      562.03      552.43    279.74 o 
  10  -6   7       41.35      150.23    169.89 o 
 -11  -5   7        1.83      -35.87    178.74 o 
 -10  -5   7        4.74      149.94    121.12 o 
  -9  -5   7     1448.81     1282.49    168.72 o 
  -8  -5   7     1537.63     1827.12    181.52 o 
  -7  -5   7      610.99      656.67    157.29 o 
  -6  -5   7     1471.50     1668.02    151.91 o 
  -5  -5   7       77.20       82.08     69.25 o 
  -4  -5   7      198.63      232.32    108.48 o 
  -3  -5   7     4527.12     5273.78    561.81 o 
  -2  -5   7      434.04      381.77    122.12 o 
  -1  -5   7     1527.21     1177.72    127.24 o 
   0  -5   7     1856.29     1557.40    129.90 o 
   1  -5   7     5113.24     5907.27    245.82 o 
   2  -5   7      346.78      766.12    124.97 o 
   3  -5   7     1629.63     1916.89    154.59 o 
   4  -5   7      490.39      397.85    189.85 o 
   5  -5   7        2.10      126.81    165.98 o 
   6  -5   7     1892.45     1800.31    250.48 o 
   7  -5   7     1711.79     2171.44    306.90 o 
   8  -5   7      923.38      862.03    220.61 o 
   9  -5   7      937.30     1231.07    313.21 o 
  10  -5   7        6.04      122.61    187.89 o 
  11  -5   7       35.88        0.45     55.38 o 
 -11  -4   7       66.24       82.39    120.36 o 
 -10  -4   7      836.99      605.65    126.14 o 
  -9  -4   7      798.95      530.15    140.13 o 
  -8  -4   7      684.87      750.07    169.06 o 
  -7  -4   7      884.66     1034.08    149.05 o 
  -6  -4   7     1705.67     1688.48    168.53 o 
  -5  -4   7      425.58      345.18    111.86 o 
  -4  -4   7     3705.83     3190.77    162.13 o 
  -3  -4   7     2881.78     2837.93    243.87 o 
  -2  -4   7     1453.82     1372.36    184.44 o 
  -1  -4   7      260.07      161.69     78.45 o 
   0  -4   7       86.29      221.70     93.85 o 
   1  -4   7       44.00       83.24     56.39 o 
   2  -4   7     2333.68     2010.73     98.32 o 
   3  -4   7     1073.70     1092.34     99.09 o 
   4  -4   7      820.08      543.00    114.99 o 
   5  -4   7      607.01      538.62    189.55 o 
   6  -4   7      204.56      209.66    152.03 o 
   7  -4   7     1994.38     2067.89    279.14 o 
   8  -4   7      800.99     1374.84    309.31 o 
   9  -4   7      687.63      668.29    256.33 o 
  10  -4   7        5.04      -52.38    213.11 o 
  11  -4   7      272.62      247.17    160.73 o 
 -11  -3   7      971.60      808.91    250.33 o 
 -10  -3   7     1363.70     1311.78    171.96 o 
  -9  -3   7     1841.08     1748.69    200.63 o 
  -8  -3   7     1585.27     1447.24    163.10 o 
  -7  -3   7      722.82      513.61    112.89 o 
  -6  -3   7      245.70      220.69     75.22 o 
  -5  -3   7     6468.21     6479.53    225.51 o 
  -4  -3   7      298.18      316.17     95.78 o 
  -3  -3   7     3860.76     3991.26    265.18 o 
  -2  -3   7     1186.94     1223.31    104.16 o 
  -1  -3   7     3306.77     3099.31    245.67 o 
   0  -3   7     6821.71     7563.12    734.02 o 
   1  -3   7     2631.76     2162.29    134.54 o 
   2  -3   7     1196.49     1211.59     94.47 o 
   3  -3   7      824.86      799.09     79.68 o 
   4  -3   7     1218.63      951.90    167.11 o 
   5  -3   7     1038.11     1056.25    129.89 o 
   6  -3   7     1232.71     1049.72    126.09 o 
   7  -3   7      558.66      495.13    119.27 o 
   8  -3   7       15.03      102.79     78.26 o 
   9  -3   7        1.41      190.09    107.51 o 
  10  -3   7       87.17      167.33    193.60 o 
  11  -3   7       81.01      119.16    208.30 o 
 -11  -2   7      680.10      671.59    249.73 o 
 -10  -2   7     1678.33     1659.63    192.64 o 
  -9  -2   7     1017.37     1057.36    157.99 o 
  -8  -2   7     1505.65     1530.83    175.98 o 
  -7  -2   7     2783.80     2723.75    182.37 o 
  -6  -2   7     2446.23     2219.33    168.68 o 
  -5  -2   7      169.69      309.93    101.57 o 
  -4  -2   7     3299.82     3773.20    242.97 o 
  -3  -2   7     2225.10     2501.46    200.05 o 
  -2  -2   7       23.81      116.77     76.67 o 
  -1  -2   7    11598.70    10552.01    616.14 o 
   0  -2   7      928.94      795.93    100.23 o 
   1  -2   7      767.02      863.92     83.69 o 
   2  -2   7       95.98      147.32     64.17 o 
   3  -2   7     1146.21      996.84    113.49 o 
   4  -2   7      454.86      499.92    114.36 o 
   5  -2   7     3099.27     3146.80    315.08 o 
   6  -2   7     1246.77     1199.38    152.41 o 
   7  -2   7     1965.23     2174.04    175.58 o 
   8  -2   7       45.61      154.87    101.61 o 
   9  -2   7     3500.26     3605.23    252.43 o 
  10  -2   7      266.94      246.83    114.03 o 
  11  -2   7      236.38      159.06    106.21 o 
 -11  -1   7     1107.15     1280.14    287.84 o 
 -10  -1   7        1.28      167.25    106.06 o 
  -9  -1   7      207.16      161.97     97.83 o 
  -8  -1   7     1838.69     2019.65    189.74 o 
  -7  -1   7     1379.84     1441.41    235.39 o 
  -6  -1   7        9.89      143.27     71.89 o 
  -5  -1   7     5055.58     4777.66    290.70 o 
  -4  -1   7     1034.64      936.92    151.43 o 
  -3  -1   7      502.87      580.33     77.11 o 
  -2  -1   7     3238.37     2885.64    242.76 o 
  -1  -1   7     3132.15     3001.21    130.90 o 
   0  -1   7     2593.92     3131.14    228.57 o 
   1  -1   7      286.77      491.13     85.48 o 
   2  -1   7     3301.79     3544.67    124.08 o 
   3  -1   7      147.02      124.59     64.91 o 
   4  -1   7     2505.64     2208.21    304.05 o 
   5  -1   7      437.13      332.84     83.94 o 
   6  -1   7       84.42      155.85    109.78 o 
   7  -1   7     1074.18     1372.31    159.51 o 
   8  -1   7      382.39      267.82    124.50 o 
   9  -1   7      913.85      966.08    160.23 o 
  10  -1   7      339.34      249.98    127.18 o 
  11  -1   7       47.46       76.16    128.08 o 
 -11   0   7      135.40      142.48     85.10 o 
 -10   0   7       61.97      154.19    101.40 o 
  -9   0   7       73.36      232.77    123.07 o 
  -8   0   7      290.84      299.02    116.64 o 
  -7   0   7       56.21      144.56     89.44 o 
  -6   0   7      651.68      634.67    217.53 o 
  -5   0   7     3434.94     3518.97    278.09 o 
  -4   0   7       57.91      119.61    136.72 o 
  -3   0   7    11645.03    12102.70   1213.66 o 
  -2   0   7     1371.50     1265.68    210.95 o 
  -1   0   7       96.52      195.96     49.47 o 
   0   0   7      245.94      225.66     65.61 o 
   1   0   7      512.06      578.29     83.35 o 
   2   0   7     5563.14     4882.89    121.68 o 
   3   0   7     5401.44     5262.12    665.44 o 
   4   0   7      218.74      160.19     76.65 o 
   5   0   7     1480.23     1419.09    343.22 o 
   6   0   7      786.77      542.19    100.71 o 
   7   0   7       39.11       91.82     73.89 o 
   8   0   7       17.83      174.30    104.23 o 
   9   0   7      923.10     1094.83    158.35 o 
  10   0   7      537.48      508.45    159.02 o 
  11   0   7       51.46       55.75    121.67 o 
 -11   1   7       82.54      138.46    122.52 o 
 -10   1   7     2063.05     2046.39    191.81 o 
  -9   1   7      550.17      523.45    150.86 o 
  -8   1   7       46.92       99.25     78.32 o 
  -7   1   7     3702.96     4048.69    338.57 o 
  -6   1   7      697.06      387.35     94.40 o 
  -5   1   7     1812.54     1639.88    196.90 o 
  -4   1   7     1345.19     1210.51    118.83 o 
  -3   1   7     5564.73     5213.36    655.08 o 
  -2   1   7     6671.77     5023.41    306.56 o 
  -1   1   7      562.46      316.13     48.62 o 
   0   1   7      150.84       88.64     35.93 o 
   1   1   7       44.62       91.58     40.99 o 
   2   1   7     5538.40     6639.20    207.70 o 
   3   1   7      238.73      211.72     69.53 o 
   4   1   7       42.93       91.10     63.62 o 
   5   1   7     2977.70     2523.76    161.79 o 
   6   1   7      125.59      252.16    106.04 o 
   7   1   7      645.78      590.63    138.14 o 
   8   1   7        1.89      104.64     82.10 o 
   9   1   7      267.39      270.65    140.92 o 
  10   1   7      331.25      207.38    144.51 o 
  11   1   7      212.03      206.20    206.20 o 
 -11   2   7      263.54      304.58    165.66 o 
 -10   2   7     1722.44     2077.93    223.06 o 
  -9   2   7     5176.25     5963.65    254.79 o 
  -8   2   7        6.64       54.93     95.30 o 
  -7   2   7        8.42       74.14    120.81 o 
  -6   2   7      116.02       40.82     83.29 o 
  -5   2   7     5078.65     4368.85    266.53 o 
  -4   2   7     1111.03     1296.87    200.35 o 
  -3   2   7      151.39      169.66     67.84 o 
  -2   2   7       54.75       53.61     57.52 o 
  -1   2   7      253.00      404.44     80.03 o 
   0   2   7     4271.43     3756.13    382.92 o 
   1   2   7     1923.71     1625.42    127.71 o 
   2   2   7       11.00      129.45     63.43 o 
   3   2   7      952.12      766.81    102.34 o 
   4   2   7     2964.56     2883.40    488.72 o 
   5   2   7      743.21      539.08    128.24 o 
   6   2   7      926.92      970.03    217.76 o 
   7   2   7      700.68      568.95    158.86 o 
   8   2   7     1223.07     1580.51    185.88 o 
   9   2   7      447.97      497.95    232.32 o 
  10   2   7      736.32      288.15    167.63 o 
  11   2   7       10.07       43.67    177.39 o 
 -11   3   7      269.44      134.17    158.48 o 
 -10   3   7       14.03       99.50    156.53 o 
  -9   3   7       53.77      117.81    137.47 o 
  -8   3   7        2.96       63.18     93.50 o 
  -7   3   7     4161.90     4375.15    347.88 o 
  -6   3   7      203.13      268.64    140.32 o 
  -5   3   7       97.71      184.44     95.61 o 
  -4   3   7     1184.61      706.48    162.46 o 
  -3   3   7      902.77      867.72    135.45 o 
  -2   3   7       52.75      204.48     77.01 o 
  -1   3   7     1763.86     1541.77    164.41 o 
   0   3   7     3523.55     3459.57    231.12 o 
   1   3   7     3133.35     3093.29    158.93 o 
   2   3   7     1427.30     1426.90     98.82 o 
   3   3   7      275.49      300.33     87.71 o 
   4   3   7       20.63      114.81     75.86 o 
   5   3   7     6948.72     7924.48    330.24 o 
   6   3   7       16.84      119.46    152.33 o 
   7   3   7       17.45       96.05    105.20 o 
   8   3   7      637.64      749.78    251.98 o 
   9   3   7      941.52      997.70    275.09 o 
  10   3   7      426.67      429.82    216.56 o 
 -11   4   7     2903.87     2836.13    288.45 o 
 -10   4   7       13.20       10.96    184.29 o 
  -9   4   7      289.66      476.04    187.14 o 
  -8   4   7      507.68      290.85    131.77 o 
  -7   4   7      845.85      867.89    188.80 o 
  -6   4   7     1218.32     1206.91    143.64 o 
  -5   4   7      477.38      564.24    118.12 o 
  -4   4   7      170.94      191.64    135.22 o 
  -3   4   7      458.72      824.68    312.83 o 
  -2   4   7    11122.51    12258.15   1009.86 o 
  -1   4   7      263.75     1077.21    138.91 o 
   0   4   7     1272.54     1217.29    131.22 o 
   1   4   7       47.14      112.71     63.90 o 
   2   4   7     1240.30     1256.39    168.26 o 
   3   4   7     1201.08     1534.05    176.11 o 
   4   4   7       13.13       66.89     67.36 o 
   5   4   7      136.50      168.64     81.33 o 
   6   4   7     2101.82     1902.09    188.91 o 
   7   4   7     1418.64     1262.54    171.10 o 
   8   4   7       52.77       73.69    114.18 o 
   9   4   7      285.22      223.51    122.66 o 
  10   4   7      166.43       64.16    117.56 o 
 -11   5   7        6.19      183.09    182.64 o 
 -10   5   7       41.12      185.34    223.46 o 
  -9   5   7     1993.92     2035.18    299.40 o 
  -8   5   7      102.74      306.75    148.57 o 
  -7   5   7       78.40      129.22    155.78 o 
  -6   5   7      276.32      227.44    132.52 o 
  -5   5   7     1695.82     1772.67    181.22 o 
  -4   5   7      966.86     1083.35    160.63 o 
  -3   5   7      129.18      348.84    129.80 o 
  -2   5   7       29.55      120.66     71.79 o 
  -1   5   7     5478.45     6203.60    531.57 o 
   0   5   7     1363.73     1549.62    133.89 o 
   1   5   7       10.55      215.98    105.56 o 
   2   5   7      157.16      293.08    128.99 o 
   3   5   7     1991.85     1834.19    172.31 o 
   4   5   7        4.26      128.37    110.48 o 
   5   5   7       11.13      145.52    105.27 o 
   6   5   7      151.61      161.26    118.93 o 
   7   5   7       86.15      195.49    114.91 o 
   8   5   7     2021.74     2173.55    218.47 o 
   9   5   7       30.48      162.77    135.79 o 
 -11   6   7       31.03      200.65    146.77 o 
 -10   6   7      182.05      129.52    177.84 o 
  -9   6   7      729.43      581.39    188.34 o 
  -8   6   7     3202.76     2902.46    324.61 o 
  -7   6   7     1064.22      749.18    211.01 o 
  -6   6   7      694.89      595.69    128.09 o 
  -5   6   7        9.18       72.87     68.07 o 
  -4   6   7     5765.48     6444.18    637.00 o 
  -3   6   7     1737.64     1935.23    191.92 o 
  -2   6   7      435.03      512.81    117.66 o 
  -1   6   7       67.95      413.35    125.47 o 
   0   6   7      847.23      677.77    148.37 o 
   1   6   7     3403.74     3358.99    263.98 o 
   2   6   7       12.51      241.27    132.56 o 
   3   6   7      365.55      431.77    132.62 o 
   4   6   7       72.30      214.50    114.58 o 
   5   6   7      470.46      512.78    142.01 o 
   6   6   7       42.22      161.05     99.53 o 
   7   6   7        5.72       61.18    121.01 o 
   8   6   7      228.41      108.12    140.10 o 
   9   6   7      216.64      243.08    117.36 o 
 -10   7   7      147.64       38.27    140.47 o 
  -9   7   7        5.30      100.85    180.09 o 
  -8   7   7      242.88       25.66    163.43 o 
  -7   7   7      391.26      289.94    117.26 o 
  -6   7   7     2749.64     3091.61    194.30 o 
  -5   7   7        9.09      115.13     82.54 o 
  -4   7   7        8.54       93.97     82.39 o 
  -3   7   7     1738.64     1807.67    183.17 o 
  -2   7   7       73.81      373.56    131.46 o 
  -1   7   7      138.03      172.34     90.10 o 
   0   7   7      345.71      755.03    243.57 o 
   1   7   7     1675.07     1633.72    171.52 o 
   2   7   7     1082.00      839.16    166.46 o 
   3   7   7     1508.54     1072.37    169.41 o 
   4   7   7        2.31      109.10    117.39 o 
   5   7   7        9.42      209.27    134.59 o 
   6   7   7     2007.89     2037.54    200.71 o 
   7   7   7        0.77      114.72    115.46 o 
   8   7   7       39.75      152.66    117.13 o 
  -9   8   7      174.16       75.04    219.26 o 
  -8   8   7       77.44      -26.11    197.50 o 
  -7   8   7      160.85      119.95    118.72 o 
  -6   8   7     1400.50     1406.65    259.56 o 
  -5   8   7     1805.69     1812.52    188.90 o 
  -4   8   7       64.17      210.22    108.13 o 
  -3   8   7      151.63      166.97     86.52 o 
  -2   8   7      346.90      425.46    237.12 o 
  -1   8   7     5971.55     6757.00    358.98 o 
   0   8   7       46.29      118.56    164.48 o 
   1   8   7      147.76      210.17    132.89 o 
   2   8   7       14.91      138.98    120.05 o 
   3   8   7      447.29      429.33    143.32 o 
   4   8   7     2087.95     2714.54    259.26 o 
   5   8   7       62.58      187.53    105.97 o 
   6   8   7        5.33       91.77    120.68 o 
   7   8   7      275.34      291.94    135.51 o 
   8   8   7      175.97      191.86    129.33 o 
  -8   9   7     1619.55     1655.14    216.96 o 
  -7   9   7      141.89      210.43    127.07 o 
  -6   9   7      610.30      680.01    168.05 o 
  -5   9   7      969.24     1104.11    175.69 o 
  -4   9   7      123.09      336.62    180.84 o 
  -3   9   7      884.68      849.73    231.87 o 
  -2   9   7      507.44      516.26    228.11 o 
  -1   9   7      367.53      545.97    248.98 o 
   0   9   7     1670.94     1862.08    191.99 o 
   1   9   7      462.24      608.23    152.30 o 
   2   9   7       98.79      220.14    120.28 o 
   3   9   7      622.43      435.49    128.94 o 
   4   9   7      277.43      153.32    116.53 o 
   5   9   7      167.39      156.09    108.75 o 
   6   9   7        6.09      176.02    108.98 o 
   7   9   7       35.17       86.46    123.15 o 
  -8  10   7       61.53      114.66    162.83 o 
  -7  10   7     1110.60     1120.76    268.04 o 
  -6  10   7       87.30      361.68    201.10 o 
  -5  10   7       33.12      117.96    153.53 o 
  -4  10   7      500.20      419.61    180.39 o 
  -3  10   7     1201.59     1270.99    251.98 o 
  -2  10   7      138.59      216.11    195.40 o 
  -1  10   7       26.13      333.92    210.56 o 
   0  10   7      144.63      169.14    152.48 o 
   1  10   7       26.72       98.79    118.16 o 
   2  10   7     1865.85     2033.03    203.75 o 
   3  10   7      309.56      200.76    113.01 o 
   4  10   7      788.62      856.61    184.74 o 
   5  10   7       61.88      167.61    128.30 o 
   6  10   7      140.80       77.63    106.41 o 
  -7  11   7       48.87       79.99    182.19 o 
  -6  11   7        0.53      294.90    219.41 o 
  -5  11   7      596.14      318.61    169.74 o 
  -4  11   7      303.53      396.95    258.28 o 
  -3  11   7       91.76      465.68    221.51 o 
  -2  11   7     1580.94     1501.96    228.72 o 
  -1  11   7       29.14      284.39    197.50 o 
   0  11   7       86.38      180.69    158.48 o 
   1  11   7      252.77      103.25    117.36 o 
   2  11   7      233.88      184.44    200.95 o 
   3  11   7      314.62      292.65    172.29 o 
   4  11   7        2.01      193.00    209.36 o 
   5  11   7        2.40      129.97    160.28 o 
  -3  12   7      110.74      212.36    154.88 o 
  -2  12   7        4.60      205.90    174.99 o 
  -1  12   7       44.89       55.38    192.55 o 
   0  12   7      885.04     1001.30    257.38 o 
   1  12   7       26.40       57.33    200.35 o 
   2  12   7       32.31      151.58    186.54 o 
  -1 -14   8      501.59      514.31    230.07 o 
   0 -14   8        6.30       81.94    173.49 o 
   1 -14   8       79.87      325.96    174.24 o 
   2 -14   8        6.53      -87.34    202.30 o 
  -4 -13   8       36.82       43.81    131.27 o 
  -3 -13   8       13.46      359.85    144.07 o 
  -2 -13   8      281.91      199.39    124.24 o 
  -1 -13   8      116.61      205.32    142.75 o 
   0 -13   8       92.44      116.69    119.10 o 
   1 -13   8      248.54      221.06    120.66 o 
   2 -13   8      285.93      131.17    113.61 o 
   3 -13   8       58.47      266.23    237.27 o 
   4 -13   8      798.30      874.19    247.77 o 
   5 -13   8       17.81      248.53    209.36 o 
  -6 -12   8       15.48      268.04    208.15 o 
  -5 -12   8      376.32      514.78    159.03 o 
  -4 -12   8      425.77      386.44    124.85 o 
  -3 -12   8     1626.23     1876.42    230.77 o 
  -2 -12   8      614.81      538.94    156.53 o 
  -1 -12   8       91.82      203.49    135.59 o 
   0 -12   8      176.82      236.15    134.82 o 
   1 -12   8     1068.81     1250.13    222.86 o 
   2 -12   8      470.92      542.07    205.60 o 
   3 -12   8       71.61      196.60    193.15 o 
   4 -12   8       24.45        4.20    364.83 o 
   5 -12   8        0.19      288.60    213.41 o 
   6 -12   8      877.16      796.60    278.39 o 
  -7 -11   8        2.89      123.66    120.06 o 
  -6 -11   8     1319.81     1318.51    210.58 o 
  -5 -11   8      190.65      177.94    123.16 o 
  -4 -11   8      274.00      304.45    160.56 o 
  -3 -11   8      153.08      247.15    143.14 o 
  -2 -11   8      308.14      352.41    161.33 o 
  -1 -11   8     1804.84     2019.82    216.10 o 
   0 -11   8        0.28      132.59    107.86 o 
   1 -11   8       22.12      105.65    162.38 o 
   2 -11   8      472.95      469.74    244.17 o 
   3 -11   8        1.80      133.72    158.78 o 
   4 -11   8        2.39       43.82    171.39 o 
   5 -11   8       93.02      115.86    156.53 o 
   6 -11   8      189.05       94.10    154.28 o 
   7 -11   8      338.40      469.74    231.12 o 
  -8 -10   8      460.53      767.04    282.89 o 
  -7 -10   8        0.79      132.07    114.06 o 
  -6 -10   8        7.01      150.99    115.05 o 
  -5 -10   8     1726.66     1778.56    196.90 o 
  -4 -10   8        2.61       94.19     95.62 o 
  -3 -10   8       18.34      208.91    126.64 o 
  -2 -10   8       81.79      111.28    124.95 o 
  -1 -10   8      454.39      436.09    135.51 o 
   0 -10   8     2059.99     2405.26    234.22 o 
   1 -10   8       45.76      110.91    131.77 o 
   2 -10   8      361.14      395.30    177.24 o 
   3 -10   8      251.99      202.75    171.84 o 
   4 -10   8     2407.51     2712.77    329.12 o 
   5 -10   8       26.56       46.82    134.32 o 
   6 -10   8        8.04      129.52    243.42 o 
   7 -10   8       88.87       81.94    190.60 o 
   8 -10   8       61.28      238.02    152.48 o 
  -9  -9   8       89.25       61.23    197.35 o 
  -8  -9   8      534.87      227.21    196.00 o 
  -7  -9   8      865.51      724.56    217.46 o 
  -6  -9   8       65.87      182.79    156.53 o 
  -5  -9   8       32.83      210.01    124.19 o 
  -4  -9   8      183.35      377.67    153.09 o 
  -3  -9   8     3158.99     3442.95    227.92 o 
  -2  -9   8      173.71      194.68     98.81 o 
  -1  -9   8      465.71      475.86    135.52 o 
   0  -9   8     1725.38     1722.97    207.63 o 
   1  -9   8        0.15      107.87     83.97 o 
   2  -9   8     1012.13     1362.09    283.64 o 
   3  -9   8        3.90      171.54    162.83 o 
   4  -9   8      260.51      185.64    145.12 o 
   5  -9   8     2466.99     2685.00    331.22 o 
   6  -9   8      212.76      260.83    188.34 o 
   7  -9   8        8.11      154.58    158.03 o 
   8  -9   8        4.97      126.81    187.74 o 
  -9  -8   8       78.16       73.24    159.98 o 
  -8  -8   8        6.18       45.47    208.91 o 
  -7  -8   8     2957.27     2683.80    286.49 o 
  -6  -8   8      327.21      104.00    149.48 o 
  -5  -8   8       77.91      239.50    134.59 o 
  -4  -8   8      200.25      201.13    123.65 o 
  -3  -8   8     1376.12     1470.85    179.51 o 
  -2  -8   8     3304.18     2988.90    237.47 o 
  -1  -8   8       19.90      149.57    119.06 o 
   0  -8   8      532.87      575.44    147.63 o 
   1  -8   8      239.88      253.26     90.81 o 
   2  -8   8     1926.76     2353.73    191.72 o 
   3  -8   8     1576.86     1723.77    266.23 o 
   4  -8   8       87.37       64.83     97.55 o 
   5  -8   8      145.87      220.31    149.18 o 
   6  -8   8        7.32       72.04    148.87 o 
   7  -8   8     1798.08     1839.48    264.13 o 
   8  -8   8        6.43      174.69    170.49 o 
   9  -8   8       65.39      184.44    153.53 o 
 -10  -7   8      373.26      415.36    164.53 o 
  -9  -7   8     2102.19     1751.98    248.23 o 
  -8  -7   8      292.74       99.50    126.81 o 
  -7  -7   8      816.04      814.31    238.47 o 
  -6  -7   8     1027.96     1247.58    217.31 o 
  -5  -7   8     3020.23     3295.96    287.39 o 
  -4  -7   8     1107.23      997.23    169.71 o 
  -3  -7   8      143.52      261.67    125.81 o 
  -2  -7   8        9.69      110.58     93.46 o 
  -1  -7   8      581.46      635.40    145.12 o 
   0  -7   8     5303.60     5730.17    235.74 o 
   1  -7   8       70.75      138.78     71.27 o 
   2  -7   8      689.30      623.11    142.51 o 
   3  -7   8     4209.65     3949.36    201.31 o 
   4  -7   8       21.10       71.14    130.87 o 
   5  -7   8       51.88      191.35    174.69 o 
   6  -7   8       46.96      203.35    132.52 o 
   7  -7   8      148.64      201.25    138.22 o 
   8  -7   8      259.16      352.08    173.49 o 
   9  -7   8       24.93      239.82    259.48 o 
 -10  -6   8      166.59      195.92    114.95 o 
  -9  -6   8       78.44      175.35    127.22 o 
  -8  -6   8       90.99      163.67    115.49 o 
  -7  -6   8      318.58      345.48    124.09 o 
  -6  -6   8       53.11      123.26     88.71 o 
  -5  -6   8        5.38      103.50     61.56 o 
  -4  -6   8     5530.55     5398.96    578.62 o 
  -3  -6   8     1062.23     1018.03    155.18 o 
  -2  -6   8      211.76      158.93     94.20 o 
  -1  -6   8        2.53      153.02     78.13 o 
   0  -6   8     1871.34     1432.52    138.64 o 
   1  -6   8     3760.09     3773.16    190.31 o 
   2  -6   8       53.39      176.17     90.53 o 
   3  -6   8      467.27      406.64    109.62 o 
   4  -6   8      241.71      511.46    214.91 o 
   5  -6   8     1557.05     1769.24    221.06 o 
   6  -6   8      134.00      102.20    123.51 o 
   7  -6   8      807.96      698.60    255.73 o 
   8  -6   8      112.13      138.67    197.35 o 
   9  -6   8      294.42      279.89    171.39 o 
  10  -6   8     1270.20     1154.83    316.21 o 
 -11  -5   8     1619.21     1667.34    311.11 o 
 -10  -5   8       12.71      132.84    120.00 o 
  -9  -5   8      306.63      295.55    130.16 o 
  -8  -5   8       20.85      119.22    105.22 o 
  -7  -5   8      343.90      221.20    106.63 o 
  -6  -5   8      456.26      376.18    107.18 o 
  -5  -5   8      107.74      284.40    114.38 o 
  -4  -5   8      182.87       81.04     89.14 o 
  -3  -5   8       16.22      203.18     92.73 o 
  -2  -5   8     5167.03     4352.35    445.50 o 
  -1  -5   8     1539.06     2094.06    250.03 o 
   0  -5   8     2349.58     2827.46    187.81 o 
   1  -5   8      372.87      540.89    113.76 o 
   2  -5   8     1849.19     1927.21    205.83 o 
   3  -5   8     1194.74     1406.57    139.58 o 
   4  -5   8      393.60      274.94    144.22 o 
   5  -5   8       50.25      208.76    169.14 o 
   6  -5   8     2170.88     2194.86    273.29 o 
   7  -5   8      300.22      222.86    110.61 o 
   8  -5   8      137.35      138.22    132.82 o 
   9  -5   8      388.79      426.97    194.95 o 
  10  -5   8      315.18      589.20    230.22 o 
 -11  -4   8       13.59      266.53    155.03 o 
 -10  -4   8      207.49      238.28    159.46 o 
  -9  -4   8     1305.03     1197.27    176.41 o 
  -8  -4   8      122.80      134.48    106.49 o 
  -7  -4   8      222.50      152.14     82.92 o 
  -6  -4   8     5677.67     5695.22    293.85 o 
  -5  -4   8        1.29      166.40     96.16 o 
  -4  -4   8       12.79      132.22    105.95 o 
  -3  -4   8       78.48      254.86    118.93 o 
  -2  -4   8        5.98      133.16     89.43 o 
  -1  -4   8     7017.85     7891.22    684.57 o 
   0  -4   8      764.52      733.20    180.17 o 
   1  -4   8     2242.58     2890.03    159.18 o 
   2  -4   8      487.48      381.35    119.14 o 
   3  -4   8     3804.89     3224.12    149.25 o 
   4  -4   8      414.52      487.75    176.34 o 
   5  -4   8      347.93      531.57    183.54 o 
   6  -4   8        0.95      203.80    113.16 o 
   7  -4   8       37.53       58.23     97.85 o 
   8  -4   8     2508.21     2681.10    368.59 o 
   9  -4   8       36.26      139.72    177.39 o 
  10  -4   8      796.22      530.07    181.29 o 
 -11  -3   8       72.04       87.64    173.04 o 
 -10  -3   8      661.05      719.44    144.04 o 
  -9  -3   8      233.96      246.16    112.93 o 
  -8  -3   8     3138.69     3328.00    207.24 o 
  -7  -3   8      945.95      866.34    148.41 o 
  -6  -3   8        4.27       83.37     75.19 o 
  -5  -3   8     1924.93     1792.20    238.77 o 
  -4  -3   8     3875.19     3750.24    290.25 o 
  -3  -3   8       39.74      426.80    137.67 o 
  -2  -3   8      300.51      215.26     69.37 o 
  -1  -3   8      322.70      345.04    118.65 o 
   0  -3   8      546.56      476.74    106.21 o 
   1  -3   8     5182.69     4347.88    167.45 o 
   2  -3   8     1066.91     1623.20    140.22 o 
   3  -3   8      502.25      248.54     96.16 o 
   4  -3   8     2578.07     2222.11    275.91 o 
   5  -3   8      243.86      369.27     94.20 o 
   6  -3   8       24.84       93.66     76.33 o 
   7  -3   8      665.13      837.53    123.95 o 
   8  -3   8      168.18      354.18    171.39 o 
   9  -3   8      562.87      684.49    224.36 o 
  10  -3   8        8.70      155.48    196.15 o 
  11  -3   8       35.99       93.35    171.84 o 
 -11  -2   8      588.14      337.12    144.96 o 
 -10  -2   8      193.10      249.68    139.37 o 
  -9  -2   8     2031.74     2055.75    529.09 o 
  -8  -2   8        8.53      150.04     83.84 o 
  -7  -2   8      107.90      219.49    113.35 o 
  -6  -2   8     3575.22     3363.81    291.67 o 
  -5  -2   8      225.80      250.48    185.79 o 
  -4  -2   8      233.72      205.00    118.71 o 
  -3  -2   8    14390.56    13688.07   1211.56 o 
  -2  -2   8      179.51      222.54     59.17 o 
  -1  -2   8     1162.48      998.79    126.66 o 
   0  -2   8      112.10      244.54     80.87 o 
   1  -2   8     4216.67     5118.28    151.41 o 
   2  -2   8     5699.21     5332.94    411.13 o 
   3  -2   8      599.80      666.49    122.93 o 
   4  -2   8      254.87      232.00     90.11 o 
   5  -2   8      269.23      265.36     88.72 o 
   6  -2   8     1592.00     1928.11    170.73 o 
   7  -2   8      184.43      227.40    102.54 o 
   8  -2   8     1135.74     1257.39    163.63 o 
   9  -2   8       42.07      124.33     80.60 o 
  10  -2   8     1037.38      943.00    183.53 o 
  11  -2   8      446.61      559.63    186.54 o 
 -11  -1   8       44.31      144.04    115.56 o 
 -10  -1   8     2757.48     2975.11    240.61 o 
  -9  -1   8       84.33      149.70     78.35 o 
  -8  -1   8     1137.39     1087.81    176.71 o 
  -7  -1   8     1620.92     1607.77    160.21 o 
  -6  -1   8      591.44      823.31    206.65 o 
  -5  -1   8     1113.88     1165.34    171.99 o 
  -4  -1   8     1531.97     1318.71    161.93 o 
  -3  -1   8     1205.79      924.31    146.32 o 
  -2  -1   8     1062.08     1006.14     91.87 o 
  -1  -1   8     4439.79     3841.25    194.95 o 
   0  -1   8     7478.86     7528.47    478.59 o 
   1  -1   8     2217.06     1949.94    103.49 o 
   2  -1   8      479.99      506.51     72.16 o 
   3  -1   8      632.01      657.87    132.02 o 
   4  -1   8      405.63      435.28    143.02 o 
   5  -1   8      721.35      690.02    118.91 o 
   6  -1   8       17.93      115.82     79.22 o 
   7  -1   8      825.09     1039.61    309.31 o 
   8  -1   8       41.25      180.49    116.45 o 
   9  -1   8      170.53      194.97     99.99 o 
  10  -1   8      322.25      191.49     98.18 o 
  11  -1   8      337.26      477.38    127.52 o 
 -11   0   8      850.92      654.10    174.57 o 
 -10   0   8      206.93      158.58    122.59 o 
  -9   0   8      109.33      298.29    111.87 o 
  -8   0   8     2086.03     2095.06    187.45 o 
  -7   0   8      341.29      334.67    166.58 o 
  -6   0   8     3370.31     3597.61    313.51 o 
  -5   0   8      838.28      933.92    193.90 o 
  -4   0   8      116.57      162.38     93.80 o 
  -3   0   8        1.47      140.94     82.46 o 
  -2   0   8     5589.09     5219.05    367.46 o 
  -1   0   8       48.93      184.32     56.90 o 
   0   0   8     4501.41     5098.11    343.07 o 
   1   0   8      420.74      401.87     84.27 o 
   2   0   8      414.41      464.96     72.76 o 
   3   0   8     4463.07     5404.04    384.12 o 
   4   0   8     2059.18     2102.43    203.20 o 
   5   0   8     1296.37     1462.38    155.69 o 
   6   0   8     1017.15      994.67    141.11 o 
   7   0   8        7.67       88.13     72.90 o 
   8   0   8        4.71      129.34    100.15 o 
   9   0   8      841.11      930.34    191.92 o 
  10   0   8      372.27      300.52    111.01 o 
  11   0   8      803.16      746.92    171.29 o 
 -11   1   8      194.49      190.58    121.77 o 
 -10   1   8      296.47      333.28    131.44 o 
  -9   1   8     1567.88     2201.16    292.50 o 
  -8   1   8      730.97      643.82    169.89 o 
  -7   1   8     3985.61     4285.56    317.41 o 
  -6   1   8     5380.75     4968.55    328.82 o 
  -5   1   8     1123.21     1337.47    222.56 o 
  -4   1   8     1824.50     1708.46    242.22 o 
  -3   1   8     1603.01     1370.19    114.43 o 
  -2   1   8      205.12      161.50     82.59 o 
  -1   1   8     3932.04     4067.09    329.94 o 
   0   1   8      794.64     1125.40    113.17 o 
   1   1   8      379.77      358.14     95.13 o 
   3   1   8     1667.04     1783.55    138.07 o 
   4   1   8     5557.45     4932.47    704.91 o 
   5   1   8      510.93      488.77    124.06 o 
   6   1   8      106.60      218.92    106.10 o 
   7   1   8      547.90      522.33    123.58 o 
   8   1   8       44.62      140.67    101.09 o 
   9   1   8        4.64      129.43    110.60 o 
  10   1   8      389.53      294.49     97.62 o 
 -11   2   8      138.09      183.09    151.58 o 
 -10   2   8      320.89      778.59    242.52 o 
  -9   2   8      210.96       99.50    125.31 o 
  -8   2   8     3914.42     4878.96    349.38 o 
  -7   2   8      390.28      412.86    174.39 o 
  -6   2   8      536.86      354.18    113.76 o 
  -5   2   8       41.02      121.11    121.56 o 
  -4   2   8     2379.34     2517.18    260.23 o 
  -3   2   8     2562.97     2156.40    128.94 o 
  -2   2   8     3177.98     2888.98    261.81 o 
  -1   2   8      261.27      448.76     98.80 o 
   0   2   8      492.04      496.19     88.13 o 
   1   2   8     1157.85     1065.98    110.31 o 
   2   2   8       77.36      180.99    120.66 o 
   3   2   8     2569.06     2379.27    170.91 o 
   4   2   8        4.91       83.44    116.31 o 
   5   2   8        3.54       91.25     95.90 o 
   6   2   8      589.27      543.27    192.70 o 
   7   2   8     1186.35     1176.44    168.23 o 
   8   2   8       16.95      119.91    132.37 o 
   9   2   8      388.13      218.36    143.47 o 
  10   2   8       95.69      342.02    249.28 o 
 -11   3   8        8.04       69.18    182.94 o 
 -10   3   8      340.45      287.84    184.59 o 
  -9   3   8     2129.19     2279.05    297.75 o 
  -8   3   8     1183.06     1045.43    257.53 o 
  -7   3   8     1608.59     1904.61    263.83 o 
  -6   3   8       87.27      144.97    130.57 o 
  -5   3   8      191.07      165.08    109.56 o 
  -4   3   8     1340.30     1249.36    131.09 o 
  -3   3   8     2342.26     2202.65    151.53 o 
  -2   3   8      900.98     1741.80    706.11 o 
  -1   3   8       74.02      102.64     78.11 o 
   0   3   8    12233.55    12597.92   1186.87 o 
   1   3   8     1699.50     1694.34    297.30 o 
   2   3   8     4575.17     3802.27    332.12 o 
   3   3   8       15.40      113.64     80.20 o 
   4   3   8      336.03      295.13    116.63 o 
   5   3   8      154.10      238.67     80.45 o 
   6   3   8     1005.12      699.81    152.59 o 
   7   3   8       95.18       63.03    158.48 o 
   8   3   8      490.63      397.55    165.53 o 
   9   3   8      105.47      138.22    196.45 o 
  10   3   8       16.13       86.61    115.24 o 
 -11   4   8      183.12      253.48    167.33 o 
 -10   4   8     1626.06     1303.71    256.18 o 
  -9   4   8      365.14      312.61    211.31 o 
  -8   4   8       60.49       98.75    107.45 o 
  -7   4   8     1135.04      720.06    220.16 o 
  -6   4   8       23.15      145.87    113.46 o 
  -5   4   8      718.68      782.40    134.84 o 
  -4   4   8     1039.18     1033.26    149.26 o 
  -3   4   8      236.65      297.26    117.10 o 
  -2   4   8        2.58       40.74     58.33 o 
  -1   4   8     4102.42     4802.92    223.72 o 
   0   4   8     1466.69     1573.33    149.73 o 
   1   4   8      194.09      224.75    100.33 o 
   2   4   8       77.47      181.41    106.89 o 
   3   4   8      157.08      260.27    108.96 o 
   4   4   8      810.56      817.02    135.54 o 
   5   4   8     1153.32     1306.03    189.97 o 
   6   4   8       73.20      192.72    106.27 o 
   7   4   8     1029.12      810.30    139.96 o 
   8   4   8        0.64       79.05    121.68 o 
   9   4   8       55.29      267.99    145.81 o 
  10   4   8      163.09      123.96    147.37 o 
 -11   5   8      519.50      542.67    210.71 o 
 -10   5   8       31.71      360.33    199.00 o 
  -9   5   8       22.83      204.10    177.84 o 
  -8   5   8      297.28      434.77    204.70 o 
  -7   5   8       38.66       42.77     93.65 o 
  -6   5   8      617.52      619.06    244.17 o 
  -5   5   8      295.34      169.08     79.54 o 
  -4   5   8      661.65     2144.80    186.39 o 
  -3   5   8     1159.84     1411.93    160.36 o 
  -2   5   8     4154.21     4817.49    398.90 o 
  -1   5   8     1131.24      952.26    133.87 o 
   0   5   8     6959.83     8120.94    601.73 o 
   1   5   8      319.20      413.16    106.88 o 
   2   5   8      335.27      230.97    126.05 o 
   3   5   8      243.74      327.25    127.22 o 
   4   5   8      719.19      508.19    142.94 o 
   5   5   8     1862.40     1844.47    203.44 o 
   6   5   8      251.64      254.62    130.04 o 
   7   5   8      632.89      518.38    135.90 o 
   8   5   8       10.67       94.29    114.47 o 
   9   5   8     1172.95     1082.94    194.87 o 
  10   5   8      228.55      434.47    219.26 o 
 -10   6   8      275.57      385.69    206.20 o 
  -9   6   8      349.15      233.97    223.46 o 
  -8   6   8        3.12      211.01    196.00 o 
  -7   6   8     3802.39     3611.87    345.92 o 
  -6   6   8     1362.24     1309.09    193.81 o 
  -5   6   8       20.62      105.40     78.84 o 
  -4   6   8       47.61      165.26    103.53 o 
  -3   6   8     1610.51     1924.76    215.73 o 
  -2   6   8     1023.21     1141.60    154.66 o 
  -1   6   8      107.53      180.83    100.11 o 
   0   6   8       82.12      120.50     86.33 o 
   1   6   8      959.03      919.66    266.23 o 
   2   6   8     1255.05     1116.48    177.19 o 
   3   6   8      199.02      204.60     94.52 o 
   4   6   8      189.02      123.96     89.66 o 
   5   6   8        5.89      120.61    108.41 o 
   6   6   8       64.07      121.67    121.84 o 
   7   6   8      510.68      177.54    263.01 o 
   8   6   8       31.90       77.22    100.02 o 
   9   6   8      229.15       96.80    152.33 o 
  -9   7   8      163.35       53.13    213.11 o 
  -8   7   8      307.14      441.22    232.47 o 
  -7   7   8       75.75      285.89    181.89 o 
  -6   7   8     1772.44     1451.91    164.97 o 
  -5   7   8     1606.55     1548.27    181.10 o 
  -4   7   8        1.31      142.51    104.45 o 
  -3   7   8      456.46      443.29    154.07 o 
  -2   7   8      913.78     1002.75    126.55 o 
  -1   7   8      236.38      297.66    105.83 o 
   0   7   8       62.18       91.40    138.97 o 
   1   7   8     2208.40     1883.50    191.16 o 
   2   7   8     2285.40     2258.34    234.60 o 
   3   7   8     2348.09     2467.15    287.69 o 
   4   7   8      701.04      857.22    205.68 o 
   5   7   8        3.23      151.39    118.18 o 
   6   7   8        4.54      114.30    122.71 o 
   7   7   8      719.51      501.35    304.35 o 
   8   7   8      359.45      332.47    139.57 o 
  -8   8   8      276.10      336.77    156.23 o 
  -7   8   8        6.60      214.32    123.92 o 
  -6   8   8      403.65      245.57     97.86 o 
  -5   8   8      400.66      419.90    132.24 o 
  -4   8   8     2055.61     2374.32    197.10 o 
  -3   8   8      285.26      280.47    143.56 o 
  -2   8   8      306.32      333.90    142.68 o 
  -1   8   8      276.32      189.55    174.84 o 
   0   8   8     2037.00     2132.12    269.69 o 
   1   8   8      606.65      670.43    153.93 o 
   2   8   8       90.01      136.48    114.46 o 
   3   8   8      392.02      428.53    166.74 o 
   4   8   8       68.28      194.19    104.76 o 
   5   8   8      870.41      954.61    182.78 o 
   6   8   8        2.61      128.79    139.87 o 
   7   8   8        2.60      189.80    144.71 o 
  -7   9   8     1048.00      867.33    171.77 o 
  -6   9   8      397.95      575.44    238.77 o 
  -5   9   8       95.74      172.91    106.18 o 
  -4   9   8      719.10      749.42    171.65 o 
  -3   9   8      703.17      545.37    192.85 o 
  -2   9   8      249.35       43.22    127.41 o 
  -1   9   8       80.40      171.99    134.32 o 
   0   9   8       18.31      180.86    105.00 o 
   1   9   8     2848.49     3503.70    232.56 o 
   2   9   8       37.99      134.39    108.04 o 
   3   9   8        1.10       84.16    125.31 o 
   4   9   8        0.52      168.82    121.36 o 
   5   9   8      351.82      356.27    156.98 o 
   6   9   8      649.69      495.63    165.09 o 
  -7  10   8       35.08      194.05    155.93 o 
  -6  10   8     2156.61     2280.25    298.50 o 
  -5  10   8       12.78      175.44    159.38 o 
  -4  10   8        0.62       30.92    153.98 o 
  -3  10   8       11.38      138.52    172.59 o 
  -2  10   8      598.32     1025.77    265.63 o 
  -1  10   8     1426.37     1358.03    223.16 o 
   0  10   8       11.22      173.14    124.46 o 
   1  10   8       75.20       80.78    113.04 o 
   2  10   8      177.50      147.68    119.40 o 
   3  10   8     1046.52     1035.59    179.60 o 
   4  10   8      269.53      199.71    111.80 o 
   5  10   8       15.90      117.41    121.82 o 
  -5  11   8      276.61      136.87    161.48 o 
  -4  11   8      788.22      785.80    257.38 o 
  -3  11   8       50.74      286.04    221.06 o 
  -2  11   8      236.27      153.08    212.81 o 
  -1  11   8     1309.01     1011.21    226.76 o 
   0  11   8       75.60      243.42    202.60 o 
   1  11   8      112.78      229.92    212.96 o 
   2  11   8      216.33       78.19    199.45 o 
   3  11   8      154.63      153.08    211.31 o 
  -3 -13   9       15.66      209.36    174.39 o 
  -2 -13   9       16.95      119.39    143.70 o 
  -1 -13   9      318.95      418.46    150.11 o 
   0 -13   9      100.95      247.91    142.97 o 
   1 -13   9      168.34      208.18    161.71 o 
   2 -13   9      274.02      388.10    202.45 o 
   3 -13   9       37.03       72.04    198.10 o 
  -5 -12   9      114.72      155.63    190.30 o 
  -4 -12   9      271.81      187.29    157.73 o 
  -3 -12   9       93.27      120.44    116.61 o 
  -2 -12   9     1249.75     1219.64    247.32 o 
  -1 -12   9        1.37      141.83    120.85 o 
   0 -12   9       38.96      136.37    112.64 o 
   1 -12   9       64.05      219.17    134.01 o 
   2 -12   9      344.48      443.32    144.93 o 
   3 -12   9      199.20       90.80    189.25 o 
   4 -12   9      255.53      127.26    219.41 o 
   5 -12   9        2.24      124.56    150.38 o 
  -6 -11   9       78.09      229.85    153.26 o 
  -5 -11   9      276.50      226.41    123.90 o 
  -4 -11   9      778.12      765.96    177.81 o 
  -3 -11   9      423.32      444.83    173.43 o 
  -2 -11   9      298.31      209.27    142.05 o 
  -1 -11   9      991.45     1120.32    178.80 o 
   0 -11   9      497.18      613.98    150.03 o 
   1 -11   9       92.23      207.86    137.21 o 
   2 -11   9      801.95      871.71    193.51 o 
   3 -11   9      611.70      387.20    185.34 o 
   4 -11   9      156.99      147.82    145.27 o 
   5 -11   9       39.74       43.37    202.60 o 
   6 -11   9      230.77      227.06    127.26 o 
  -7 -10   9      130.92      315.85    161.54 o 
  -6 -10   9        1.94      187.49    156.84 o 
  -5 -10   9       96.28      164.30    110.89 o 
  -4 -10   9     1130.29     1339.44    228.88 o 
  -3 -10   9      767.78      765.71    202.88 o 
  -2 -10   9      202.45      306.92    145.14 o 
  -1 -10   9      101.39      274.36    130.74 o 
   0 -10   9      550.55      619.87    141.53 o 
   1 -10   9     3244.95     2764.32    212.66 o 
   2 -10   9       62.20      227.46    115.21 o 
   3 -10   9       36.70      137.04     93.28 o 
   4 -10   9      327.71      109.71    151.43 o 
   5 -10   9      351.27      381.19    197.80 o 
   6 -10   9       64.75      159.08    181.89 o 
   7 -10   9      150.64      277.49    223.01 o 
  -8  -9   9        0.72       82.24    168.68 o 
  -7  -9   9      102.58      121.26    159.68 o 
  -6  -9   9     3400.29     3386.61    249.35 o 
  -5  -9   9      132.71      155.98     98.20 o 
  -4  -9   9       56.01      193.61    121.13 o 
  -3  -9   9      592.84     1413.15    635.27 o 
  -2  -9   9      784.25      775.95    165.17 o 
  -1  -9   9      419.23      384.93    127.41 o 
   0  -9   9      571.63      439.89    130.27 o 
   1  -9   9      815.25     1013.85    171.95 o 
   2  -9   9      931.87      903.91    146.76 o 
   3  -9   9     1296.44     1624.00    165.06 o 
   4  -9   9      110.37      115.26    154.13 o 
   5  -9   9        3.12       86.59    184.14 o 
   6  -9   9     1162.52     1398.70    302.25 o 
   7  -9   9       78.19      187.59    160.43 o 
   8  -9   9      224.35      337.22    238.77 o 
  -9  -8   9       74.32       24.76    168.68 o 
  -8  -8   9       70.86      123.21    200.35 o 
  -7  -8   9      118.50      403.70    207.85 o 
  -6  -8   9     1856.23     1755.58    301.50 o 
  -5  -8   9     2294.18     2335.21    385.02 o 
  -4  -8   9      171.43      185.92    120.38 o 
  -3  -8   9      291.57      459.61    146.16 o 
  -2  -8   9       80.34      212.18    111.24 o 
  -1  -8   9     2996.14     3772.75    213.71 o 
   0  -8   9        7.65      253.16    122.88 o 
   1  -8   9      224.94      175.85    142.80 o 
   2  -8   9        9.57      252.00    143.02 o 
   3  -8   9      124.00      100.39     98.35 o 
   4  -8   9     1973.27     1878.05    252.58 o 
   5  -8   9       11.71       76.54    152.03 o 
   6  -8   9        1.90      236.67    192.10 o 
   7  -8   9       54.84      216.56    190.15 o 
   8  -8   9     1013.66      914.56    281.54 o 
 -10  -7   9       84.96        9.15    185.49 o 
  -9  -7   9        0.33      149.78    167.78 o 
  -8  -7   9     1484.54     1235.57    247.77 o 
  -7  -7   9       58.71      275.99    173.04 o 
  -6  -7   9       45.76      114.36    102.95 o 
  -5  -7   9      902.99     4258.83   1936.20 o 
  -4  -7   9      219.30      238.56    119.68 o 
  -3  -7   9     1152.18      841.74    145.94 o 
  -2  -7   9      142.99      227.81    121.34 o 
  -1  -7   9       69.63      309.92    233.37 o 
   0  -7   9     1052.14     1116.95    220.84 o 
   1  -7   9     1280.57      931.66    254.90 o 
   2  -7   9      715.53      700.34    138.78 o 
   3  -7   9      400.49      490.70    104.37 o 
   4  -7   9     1450.10     2193.20    293.85 o 
   5  -7   9      913.33      400.10    199.90 o 
   6  -7   9       36.27      121.71    184.89 o 
   7  -7   9       59.07      139.72    171.69 o 
   8  -7   9       94.31      190.90    207.70 o 
   9  -7   9      668.27      491.95    211.01 o 
 -10  -6   9      119.01      172.02    105.77 o 
  -9  -6   9       67.67      131.14    103.62 o 
  -8  -6   9      638.29      816.37    156.44 o 
  -7  -6   9     2077.52     1756.09    184.08 o 
  -6  -6   9        6.74      167.10    150.68 o 
  -5  -6   9      387.83      274.34    142.12 o 
  -4  -6   9      209.38      318.91    109.46 o 
  -3  -6   9     4514.73     5036.18    362.81 o 
  -2  -6   9     1041.93     1168.33    167.93 o 
  -1  -6   9      889.67      801.31    140.66 o 
   0  -6   9      885.79      629.97    133.79 o 
   1  -6   9       85.17       99.78     79.81 o 
   2  -6   9     2007.38     2165.98    172.04 o 
   3  -6   9      151.22      172.44    160.58 o 
   4  -6   9      103.97      114.96     88.84 o 
   5  -6   9       13.70      115.11    115.11 o 
   6  -6   9      402.75      279.14    193.15 o 
   7  -6   9      466.79      370.99    207.55 o 
   8  -6   9      121.17      366.33    247.32 o 
   9  -6   9       25.54       99.65    168.99 o 
 -10  -5   9     2208.53     2538.88    229.09 o 
  -9  -5   9      906.53      758.85    164.64 o 
  -8  -5   9      104.73      266.67    129.57 o 
  -7  -5   9       25.85       40.09     97.42 o 
  -6  -5   9       88.08      218.65    124.84 o 
  -5  -5   9      349.33      386.29    177.69 o 
  -4  -5   9       27.12      154.42     95.21 o 
  -3  -5   9      196.61      194.42    117.02 o 
  -2  -5   9      576.06      469.99    142.13 o 
  -1  -5   9      569.24      447.44    171.31 o 
   0  -5   9     3010.57     3135.34    182.33 o 
   1  -5   9        0.97      203.56     94.28 o 
   2  -5   9     2246.77     2118.94    162.38 o 
   3  -5   9      880.05      850.03    231.27 o 
   4  -5   9      953.98      999.20    247.02 o 
   5  -5   9       47.50      239.22    146.92 o 
   6  -5   9        1.68      158.93    199.45 o 
   7  -5   9     1780.83     1771.94    301.80 o 
   8  -5   9      428.09      618.61    217.91 o 
   9  -5   9      285.38      263.23    163.13 o 
  10  -5   9      168.85      129.37    207.85 o 
 -11  -4   9      154.69       48.02    179.79 o 
 -10  -4   9       30.39      214.24    135.89 o 
  -9  -4   9      635.22      371.17    116.74 o 
  -8  -4   9      415.93      560.79    145.04 o 
  -7  -4   9     1032.65     1001.44    159.27 o 
  -6  -4   9        0.53      166.73    147.52 o 
  -5  -4   9      259.00      345.32    192.85 o 
  -4  -4   9     1455.44     1191.51    160.71 o 
  -3  -4   9      323.35      233.70    115.01 o 
  -2  -4   9       24.40      175.64     96.38 o 
  -1  -4   9      292.24      157.55     87.87 o 
   0  -4   9    10804.13    11520.65    854.31 o 
   1  -4   9     3122.80     3594.39    186.54 o 
   2  -4   9     1420.73     1369.60    111.11 o 
   3  -4   9      110.68      163.43    150.38 o 
   4  -4   9      373.68      374.29    149.48 o 
   5  -4   9     1283.94     1460.54    247.92 o 
   6  -4   9      426.73      714.51    183.09 o 
   7  -4   9      276.53      660.33    227.81 o 
   8  -4   9      109.65      159.83    181.14 o 
   9  -4   9     1357.42     2211.36    351.18 o 
  10  -4   9       10.09      249.88    170.34 o 
 -11  -3   9     1215.81     1077.46    290.62 o 
 -10  -3   9       13.06      147.42    119.84 o 
  -9  -3   9        0.22      121.12    135.00 o 
  -8  -3   9        7.22      120.34     83.42 o 
  -7  -3   9     2736.96     3068.70    212.60 o 
  -6  -3   9      848.19      756.53    220.91 o 
  -5  -3   9      168.83      248.38    131.47 o 
  -4  -3   9      652.79      990.50    211.31 o 
  -3  -3   9      393.13      537.58    128.88 o 
  -2  -3   9     1548.96     1955.31    250.55 o 
  -1  -3   9       98.75      142.93     95.61 o 
   0  -3   9       24.92       55.08     63.51 o 
   1  -3   9     2402.48     2320.55    123.54 o 
   2  -3   9     1913.23     2067.01    133.25 o 
   3  -3   9       17.80      266.97    110.97 o 
   4  -3   9       47.56       85.82     57.82 o 
   5  -3   9     1166.93     1255.09    141.23 o 
   6  -3   9       15.40      155.71     84.00 o 
   7  -3   9      588.65      628.67    249.73 o 
   8  -3   9      180.42      332.87    167.78 o 
   9  -3   9       36.94       31.52    145.42 o 
  10  -3   9     1547.91     1940.93    338.42 o 
 -11  -2   9      801.76      922.09    188.93 o 
 -10  -2   9       11.04      188.54    104.92 o 
  -9  -2   9      344.58      452.40    167.56 o 
  -8  -2   9       88.79      141.83    117.58 o 
  -7  -2   9      573.84      514.46    195.55 o 
  -6  -2   9     4379.90     4162.20    279.14 o 
  -5  -2   9     2277.01     2398.06    265.63 o 
  -4  -2   9      149.51      517.31    222.71 o 
  -3  -2   9      281.59      257.48     99.10 o 
  -2  -2   9     7952.76     8121.84    862.48 o 
  -1  -2   9     1030.10      729.10    118.73 o 
   0  -2   9       19.22      111.28     63.04 o 
   1  -2   9      305.18      296.11    104.07 o 
   2  -2   9      210.41       85.69    101.90 o 
   3  -2   9     5873.30     6248.83    496.15 o 
   4  -2   9      360.55      428.19    117.30 o 
   5  -2   9      185.67      256.24    112.41 o 
   6  -2   9      403.20      570.79    115.41 o 
   7  -2   9      626.31      875.04    163.79 o 
   8  -2   9      398.74      433.38    130.06 o 
   9  -2   9      661.15      291.71    244.77 o 
  10  -2   9       72.68      322.21    232.62 o 
 -11  -1   9      608.14      476.75    166.00 o 
 -10  -1   9      138.98      257.87    140.02 o 
  -9  -1   9     4109.90     4444.59    279.73 o 
  -8  -1   9     2341.43     2015.97    282.89 o 
  -7  -1   9     3340.41     3460.14    304.35 o 
  -6  -1   9       83.26      239.52    167.03 o 
  -5  -1   9      112.30      447.08    218.06 o 
  -4  -1   9    11094.08    11938.21    399.65 o 
  -3  -1   9      202.03      413.26    192.10 o 
  -2  -1   9        4.34       80.99     43.59 o 
  -1  -1   9     2632.07     2670.71    110.69 o 
   0  -1   9      512.43      671.23     93.71 o 
   1  -1   9      914.64     1049.57    102.62 o 
   2  -1   9      201.38      129.37    118.41 o 
   3  -1   9      930.90      976.74    132.22 o 
   4  -1   9     1420.90     1297.94    215.73 o 
   5  -1   9      280.48      343.37    116.47 o 
   6  -1   9       88.16      271.86    109.84 o 
   7  -1   9       57.16      101.46     99.64 o 
   8  -1   9      826.54      692.54    139.12 o 
   9  -1   9      506.45      465.48    122.33 o 
  10  -1   9      193.44      388.63    133.74 o 
 -11   0   9      508.43      437.62    199.75 o 
 -10   0   9      236.71      146.17    149.48 o 
  -9   0   9      551.82      542.97    252.73 o 
  -8   0   9     3215.29     3484.30    337.67 o 
  -7   0   9     1278.68     1004.76    225.86 o 
  -6   0   9      708.31      795.10    199.00 o 
  -5   0   9     1738.68     1590.05    259.48 o 
  -4   0   9      628.13      562.93    189.25 o 
  -3   0   9     5775.18     5784.51    306.45 o 
  -2   0   9       82.17       85.81     57.80 o 
  -1   0   9        3.43      128.54     76.09 o 
   0   0   9      948.91     1001.47    134.67 o 
   1   0   9     4589.20     4688.96    193.60 o 
   3   0   9      686.66      586.34    119.29 o 
   4   0   9      164.95      149.05     82.48 o 
   5   0   9      240.10      202.48    112.56 o 
   6   0   9     2125.72     2322.64    233.82 o 
   7   0   9      719.46      870.83    205.30 o 
   8   0   9       60.04       78.84    104.12 o 
   9   0   9       45.71      154.05    121.24 o 
  10   0   9     1109.59     1377.97    208.08 o 
 -11   1   9      618.21      770.04    249.43 o 
 -10   1   9     1898.28     2376.60    351.33 o 
  -9   1   9      350.71       49.37    148.12 o 
  -8   1   9      107.23      158.63    183.39 o 
  -7   1   9        2.95       41.42    126.06 o 
  -6   1   9     6151.62     6594.62    315.01 o 
  -5   1   9     1914.23     1648.13    234.57 o 
  -4   1   9     3470.50     3520.32    260.98 o 
  -3   1   9      239.68      184.86     83.57 o 
  -2   1   9      507.65      429.27     95.05 o 
  -1   1   9     1361.88     1263.42    129.44 o 
   0   1   9     1023.90      750.55    111.01 o 
   1   1   9      992.62     1277.94    126.73 o 
   3   1   9     1339.10     1318.56    256.03 o 
   4   1   9      673.23      425.16    187.44 o 
   5   1   9     1744.01     1637.17    263.23 o 
   6   1   9      703.97      705.81    209.21 o 
   7   1   9      564.19      188.19    166.13 o 
   8   1   9       58.92      164.33    168.84 o 
   9   1   9      136.14      304.50    208.91 o 
  10   1   9       72.55      141.07    188.80 o 
 -11   2   9      503.43      569.39    235.32 o 
 -10   2   9     1528.52     1821.32    281.69 o 
  -9   2   9       10.06       20.71    149.33 o 
  -8   2   9       73.10      102.65    125.16 o 
  -7   2   9      252.54      239.07    145.87 o 
  -6   2   9      407.81      213.71    152.33 o 
  -5   2   9      507.15      487.45    188.34 o 
  -4   2   9      529.34      406.25    132.67 o 
  -3   2   9      394.57      436.03    106.55 o 
  -2   2   9     3912.59     4181.51    500.05 o 
  -1   2   9     2740.29     2608.11    160.92 o 
   0   2   9      373.20      370.23    115.03 o 
   1   2   9      374.33      390.52    102.88 o 
   2   2   9       74.38       76.84     89.90 o 
   3   2   9       20.71      117.39     84.45 o 
   4   2   9     2593.46     1951.88    266.68 o 
   5   2   9       33.95      240.42    163.13 o 
   6   2   9      517.34      822.41    244.17 o 
   7   2   9      642.15      986.30    272.84 o 
   8   2   9      192.70      315.31    182.04 o 
   9   2   9      143.78      243.42    234.12 o 
  10   2   9      279.62      301.65    222.56 o 
 -11   3   9       27.81       47.27    151.58 o 
 -10   3   9      397.87      345.47    228.11 o 
  -9   3   9      326.02      180.54    140.47 o 
  -8   3   9     2113.25     2098.21    282.14 o 
  -7   3   9      490.65      306.90    150.68 o 
  -6   3   9     1079.43     1187.40    147.07 o 
  -5   3   9        4.19       92.30    110.16 o 
  -4   3   9      366.91      391.94     86.85 o 
  -3   3   9     2248.83     2222.39    178.89 o 
  -2   3   9      285.78      344.27    121.56 o 
  -1   3   9     4527.09     4068.87    189.58 o 
   0   3   9     3259.28     3369.45    392.90 o 
   1   3   9      650.63      591.81    108.06 o 
   2   3   9     1542.13     1199.85    241.47 o 
   3   3   9     2013.09     2487.77    209.76 o 
   4   3   9       81.90      116.82     96.69 o 
   5   3   9       14.01      190.42    104.92 o 
   6   3   9       28.26      115.45     85.73 o 
   7   3   9      203.45      219.76    107.51 o 
   8   3   9      225.65      186.92    118.56 o 
   9   3   9      320.88      364.41    137.41 o 
 -10   4   9      338.26      337.67    201.10 o 
  -9   4   9      760.17      628.22    188.95 o 
  -8   4   9      748.57      685.70    212.81 o 
  -7   4   9     1128.25     1289.75    247.02 o 
  -6   4   9        0.53       -4.05    176.79 o 
  -5   4   9       25.69      104.60     92.15 o 
  -4   4   9     2176.52     1800.34    158.83 o 
  -3   4   9      344.02      353.07    120.21 o 
  -2   4   9     2167.55     2100.73    175.51 o 
  -1   4   9     2160.92     2454.73    348.03 o 
   0   4   9       91.37      321.15    119.64 o 
   1   4   9       16.79      427.87    223.91 o 
   2   4   9     1585.58     1492.81    162.07 o 
   3   4   9      219.44      223.66    102.38 o 
   4   4   9      715.05      539.07    164.28 o 
   5   4   9       15.10      189.39    103.58 o 
   6   4   9      428.96      328.27    130.36 o 
   7   4   9      827.52      803.98    175.50 o 
   8   4   9       41.51      177.18    128.83 o 
   9   4   9       33.42      249.75    152.78 o 
 -10   5   9       19.59      355.68    196.60 o 
  -9   5   9      491.81      411.81    200.50 o 
  -8   5   9      335.20      296.40    142.87 o 
  -7   5   9       18.84      287.54    161.78 o 
  -6   5   9      896.03      736.27    226.31 o 
  -5   5   9      434.21      264.58    110.22 o 
  -4   5   9      500.38      604.36    121.39 o 
  -3   5   9     1397.47     1433.46    165.38 o 
  -2   5   9       30.98      171.10    104.29 o 
  -1   5   9     1382.16     1487.09    144.01 o 
   0   5   9     2079.30     2052.47    168.49 o 
   1   5   9     1016.58      853.18    220.16 o 
   2   5   9       17.58      156.24    102.66 o 
   3   5   9     1049.51      965.38    136.14 o 
   4   5   9      629.83      347.23    203.80 o 
   5   5   9      186.03      279.63    183.92 o 
   6   5   9     2623.96     2501.99    204.03 o 
   7   5   9      332.20      301.21    147.41 o 
   8   5   9       29.71       62.05    114.64 o 
   9   5   9        9.34      374.59    226.16 o 
  -9   6   9       20.41      124.56    176.79 o 
  -8   6   9      388.50      363.48    239.37 o 
  -7   6   9      294.08      399.05    216.26 o 
  -6   6   9     1531.38     1740.88    301.80 o 
  -5   6   9      179.07      446.46    137.95 o 
  -4   6   9     1468.59     1246.28    153.29 o 
  -3   6   9        5.51       47.00     80.05 o 
  -2   6   9     1370.79     1087.63    152.32 o 
  -1   6   9      910.68     1005.09    141.93 o 
   0   6   9     2289.14     2062.59    166.56 o 
   1   6   9      118.09      180.99    159.68 o 
   2   6   9     1121.41     1133.81    170.78 o 
   3   6   9        4.78      107.77    107.49 o 
   4   6   9       44.50      162.49    101.20 o 
   5   6   9     1444.05     1472.16    194.26 o 
   6   6   9      285.26      424.41    171.89 o 
   7   6   9      358.17      506.05    184.75 o 
   8   6   9       50.36      320.56    190.15 o 
  -8   7   9      635.84      182.04    156.98 o 
  -7   7   9     1282.01     1123.32    285.74 o 
  -6   7   9      506.35      427.07    127.51 o 
  -5   7   9      750.41      762.20    159.36 o 
  -4   7   9      727.87      631.04    159.57 o 
  -3   7   9      390.88      367.66    127.61 o 
  -2   7   9      527.71      530.96    113.26 o 
  -1   7   9       36.70      214.38    104.94 o 
   0   7   9      282.94      279.22    113.23 o 
   1   7   9     1399.35     1096.47    187.10 o 
   2   7   9      700.46      687.50    160.85 o 
   3   7   9      184.93      102.26    114.59 o 
   4   7   9     1473.25     1543.44    210.91 o 
   5   7   9        4.69      159.64    125.99 o 
   6   7   9       41.60      154.56    109.35 o 
   7   7   9       29.17       32.04    220.99 o 
  -8   8   9      963.04      804.71    289.95 o 
  -7   8   9     1289.39     1136.37    297.15 o 
  -6   8   9      560.23      369.18    127.26 o 
  -5   8   9      692.15      535.39    139.23 o 
  -4   8   9       99.61      114.77    110.66 o 
  -3   8   9     2919.00     2728.51    217.10 o 
  -2   8   9       43.48      153.93    110.49 o 
  -1   8   9      649.81      637.67    196.60 o 
   0   8   9      562.39      606.76    186.69 o 
   1   8   9       11.71       57.60    115.66 o 
   2   8   9      551.34      550.54    157.41 o 
   3   8   9      412.43      500.57    142.57 o 
   4   8   9      259.18      327.83    157.29 o 
   5   8   9       94.21      279.85    144.25 o 
   6   8   9      153.02      296.50    148.23 o 
  -6   9   9       10.22      129.59    136.22 o 
  -5   9   9      358.02      272.19    116.99 o 
  -4   9   9       81.85      171.16    103.93 o 
  -3   9   9      145.32      173.79    170.94 o 
  -2   9   9     1164.26     1225.07    254.08 o 
  -1   9   9       35.59      104.45    182.64 o 
   0   9   9       58.57       98.44    116.26 o 
   1   9   9      142.60      129.39    112.05 o 
   2   9   9     1122.49      967.20    184.38 o 
   3   9   9       71.18      168.37    141.96 o 
   4   9   9      522.32      327.16    136.43 o 
   5   9   9       41.41       78.05    160.05 o 
  -7  10   9      168.99       15.16    155.18 o 
  -6  10   9       94.49      171.99    191.80 o 
  -5  10   9     1058.02      811.76    249.88 o 
  -4  10   9      440.46      503.50    225.56 o 
  -3  10   9       86.61      214.61    221.21 o 
  -2  10   9       73.48       -2.70    167.48 o 
  -1  10   9      105.70      193.60    208.00 o 
   0  10   9     1917.12     1922.10    225.57 o 
   1  10   9        3.94       95.06    148.27 o 
   2  10   9      138.74      269.08    129.75 o 
   3  10   9      566.90      336.42    131.04 o 
   4  10   9       57.64      171.69    184.29 o 
  -3  11   9       44.49      121.26    153.98 o 
  -2  11   9       10.74      148.57    182.04 o 
  -1  11   9       83.03      109.56    221.66 o 
  -1 -13  10       62.94       88.39    213.71 o 
   0 -13  10      861.59      933.94    210.60 o 
   1 -13  10      197.00      304.63    129.33 o 
   2 -13  10      519.13     1028.92    319.96 o 
   3 -13  10        8.08       77.29    186.84 o 
  -3 -12  10       26.98       52.99    131.68 o 
  -2 -12  10       74.30      188.70    128.73 o 
  -1 -12  10      312.46      350.11    155.44 o 
   0 -12  10       58.70       16.54    151.35 o 
   1 -12  10      169.80      306.45    139.42 o 
   2 -12  10       25.14       93.51    136.64 o 
   3 -12  10        0.44       96.34    125.63 o 
   4 -12  10       63.31      -40.07    171.54 o 
  -5 -11  10      347.98      451.38    171.46 o 
  -4 -11  10      238.62      292.89    136.01 o 
  -3 -11  10      163.72      203.75    130.34 o 
  -2 -11  10      494.55      720.97    177.10 o 
  -1 -11  10      424.72      327.31    138.43 o 
   0 -11  10      818.59     1251.68    201.51 o 
   1 -11  10        5.76      153.81    108.36 o 
   2 -11  10       62.26       96.23    114.54 o 
   3 -11  10      568.56      525.35    137.32 o 
   4 -11  10      492.72      471.39    249.88 o 
   5 -11  10      267.19      295.20    156.83 o 
  -7 -10  10     1445.10     1419.26    291.15 o 
  -6 -10  10      112.62       99.86    132.54 o 
  -5 -10  10       22.43       69.86    128.99 o 
  -4 -10  10      412.26      222.56    133.14 o 
  -3 -10  10      500.19      417.34    150.02 o 
  -2 -10  10       37.02      128.16     95.36 o 
  -1 -10  10      640.25      793.12    171.99 o 
   0 -10  10        7.11      118.55    132.54 o 
   1 -10  10       80.45       35.61    108.29 o 
   2 -10  10      930.36     1201.24    194.90 o 
   3 -10  10      113.36      190.60    149.33 o 
   4 -10  10      708.04      692.00    296.40 o 
   5 -10  10        0.49      408.96    227.36 o 
   6 -10  10       24.01      138.67    162.53 o 
  -8  -9  10      212.48       60.33    170.49 o 
  -7  -9  10       13.58      219.47    141.97 o 
  -6  -9  10      114.85      147.69    124.85 o 
  -5  -9  10     1011.96     1302.52    226.20 o 
  -4  -9  10      124.72      297.01    146.31 o 
  -3  -9  10     2704.68     2846.96    228.44 o 
  -2  -9  10     1500.70     1524.11    197.81 o 
  -1  -9  10      983.22      911.98    191.04 o 
   0  -9  10      293.66      128.63    102.48 o 
   1  -9  10      736.18      892.01    166.89 o 
   2  -9  10      762.22     1058.25    178.97 o 
   3  -9  10     2640.84     2766.04    345.17 o 
   4  -9  10        2.94       67.68    134.32 o 
   5  -9  10      148.00      168.84    137.32 o 
   6  -9  10       79.21      107.30    216.71 o 
   7  -9  10      277.64      453.98    189.70 o 
  -8  -8  10      482.21      258.13    122.16 o 
  -7  -8  10      216.08      181.14    183.09 o 
  -6  -8  10      176.12      188.36     93.49 o 
  -5  -8  10       15.63      225.91    148.24 o 
  -4  -8  10     1860.96     1783.18    207.75 o 
  -3  -8  10        4.78      189.40    186.84 o 
  -2  -8  10      184.60      170.73    112.15 o 
  -1  -8  10       33.35      140.90     87.77 o 
   0  -8  10      543.00      423.50    148.96 o 
   1  -8  10     1589.47     1846.06    186.95 o 
   2  -8  10      127.15      215.18    105.22 o 
   3  -8  10      604.32      666.49    224.36 o 
   4  -8  10        7.49        1.05     81.79 o 
   5  -8  10      584.08      696.05    233.22 o 
   6  -8  10      149.49      147.67    119.31 o 
   7  -8  10      151.41      -45.02    158.93 o 
   8  -8  10      250.79      183.24    207.10 o 
  -9  -7  10       57.64      112.71    186.54 o 
  -8  -7  10      240.02      119.76    183.39 o 
  -7  -7  10      213.94      329.72    168.38 o 
  -6  -7  10        3.65      148.84    129.49 o 
  -5  -7  10      933.10      535.38    154.37 o 
  -4  -7  10       82.57       91.86     88.86 o 
  -3  -7  10     1177.80     1442.02    183.69 o 
  -2  -7  10     1780.56     2796.71    199.55 o 
  -1  -7  10      417.05      362.54    139.05 o 
   0  -7  10       12.93      101.61     75.82 o 
   1  -7  10     2440.31     2578.72    196.74 o 
   2  -7  10       84.50       65.18    111.43 o 
   3  -7  10       44.74      230.82    176.19 o 
   4  -7  10      478.15      504.40    226.01 o 
   5  -7  10     1465.46     1125.87    262.18 o 
   6  -7  10     2181.95     2318.67    321.76 o 
   7  -7  10       31.66      314.56    165.23 o 
   8  -7  10        3.03       94.70    193.90 o 
 -10  -6  10      673.76      516.17    223.01 o 
  -9  -6  10      552.65      630.52    158.62 o 
  -8  -6  10      249.27      205.87     92.36 o 
  -7  -6  10      519.71      558.13    279.44 o 
  -6  -6  10     3923.66     4444.64    382.99 o 
  -5  -6  10       34.80       84.41    106.10 o 
  -4  -6  10        3.69      118.48    116.16 o 
  -3  -6  10       12.94       92.81    104.21 o 
  -2  -6  10      375.16      273.67    123.75 o 
  -1  -6  10     2454.18     2292.30    184.66 o 
   0  -6  10      717.96      469.79    103.06 o 
   1  -6  10        8.34      165.25    104.60 o 
   2  -6  10       92.04      253.68    105.97 o 
   3  -6  10     1378.88     1441.03    228.87 o 
   4  -6  10      128.53       59.73    138.22 o 
   5  -6  10       49.02      197.50    162.53 o 
   6  -6  10       31.28      279.89    235.62 o 
   7  -6  10       99.44      120.06    132.67 o 
   8  -6  10      481.80      483.24    216.71 o 
   9  -6  10      194.38      193.75    149.18 o 
 -10  -5  10       26.44      144.51    127.13 o 
  -9  -5  10      647.97      816.94    167.72 o 
  -8  -5  10     1377.92     1094.18    182.86 o 
  -7  -5  10       16.75      104.60    147.07 o 
  -6  -5  10      694.80      570.29    199.75 o 
  -5  -5  10      410.42      434.14    153.29 o 
  -4  -5  10     3600.51     3343.51    215.63 o 
  -3  -5  10       59.77       91.65     71.15 o 
  -2  -5  10      106.96      120.60     99.59 o 
  -1  -5  10     1345.24     1774.19    171.70 o 
   0  -5  10      218.24      221.82    100.87 o 
   1  -5  10      177.31      293.35    113.19 o 
   2  -5  10     2783.95     2990.85    325.96 o 
   3  -5  10      706.82      702.20    168.38 o 
   4  -5  10     2846.80     2967.29    278.09 o 
   5  -5  10       22.56       66.78    113.91 o 
   6  -5  10       87.61       31.07    150.23 o 
   7  -5  10      142.15       78.94    129.67 o 
   8  -5  10       47.56      121.56    155.18 o 
   9  -5  10      256.28       58.23    167.48 o 
 -10  -4  10       94.61       87.06    116.94 o 
  -9  -4  10      316.82      171.80    104.08 o 
  -8  -4  10     2825.56     2777.15    306.00 o 
  -7  -4  10      671.15      829.02    204.70 o 
  -6  -4  10      190.71      232.47    189.40 o 
  -5  -4  10      447.40      270.74    143.47 o 
  -4  -4  10        8.19      113.02    105.98 o 
  -3  -4  10     4380.55     4586.51    230.65 o 
  -2  -4  10        9.74      145.29     87.10 o 
  -1  -4  10      743.61      663.16    113.56 o 
   0  -4  10      524.93      622.76    139.33 o 
   1  -4  10     5950.97     5876.49    246.57 o 
   2  -4  10     1256.58     1159.78    202.90 o 
   3  -4  10      464.94      653.88    223.76 o 
   4  -4  10      296.06      230.22    141.22 o 
   5  -4  10      102.37      243.87    147.52 o 
   6  -4  10      665.52      607.81    163.13 o 
   7  -4  10      300.22      283.34    188.19 o 
   8  -4  10       16.39      190.45    190.75 o 
   9  -4  10       72.53      339.92    200.20 o 
 -11  -3  10        2.08      103.55    217.01 o 
 -10  -3  10     1590.45     1614.81    221.65 o 
  -9  -3  10        0.03       80.59    128.16 o 
  -8  -3  10      278.06      143.17    178.14 o 
  -7  -3  10       72.60      170.49    179.04 o 
  -6  -3  10     1203.60     1074.09    242.37 o 
  -5  -3  10      235.47       69.49     91.55 o 
  -4  -3  10       42.11       83.66     76.46 o 
  -3  -3  10      521.62      597.07    152.52 o 
  -2  -3  10      129.98      152.80     79.32 o 
  -1  -3  10     2279.91     2213.85    201.55 o 
   0  -3  10       56.39       87.37     78.86 o 
   1  -3  10      169.02      187.04     60.38 o 
   2  -3  10     2053.53     2318.37    205.30 o 
   3  -3  10       71.09      143.42     89.38 o 
   4  -3  10      187.88      219.36     92.15 o 
   5  -3  10      231.62      221.63     71.78 o 
   6  -3  10      186.39      160.73    111.66 o 
   7  -3  10     1334.68     2117.87    268.94 o 
   8  -3  10       65.77      297.15    176.49 o 
   9  -3  10      468.93      810.86    251.83 o 
  10  -3  10        0.75      235.32    210.26 o 
 -11  -2  10        2.13       99.95    148.12 o 
 -10  -2  10      495.60      262.93    122.61 o 
  -9  -2  10      552.84      493.15    225.11 o 
  -8  -2  10      749.09      668.74    226.91 o 
  -7  -2  10      873.12      949.83    267.88 o 
  -6  -2  10      435.75      352.98    178.14 o 
  -5  -2  10     6622.15     6663.21    304.35 o 
  -4  -2  10        2.65      160.95     81.59 o 
  -3  -2  10       12.18       50.85     67.28 o 
  -2  -2  10        0.72      117.84     88.67 o 
  -1  -2  10     1891.36     2063.66    202.68 o 
   0  -2  10     4821.81     5636.35    218.96 o 
   1  -2  10      254.71      220.82     82.93 o 
   2  -2  10      942.62     1197.90    219.56 o 
   3  -2  10     1140.79     1286.33    212.36 o 
   4  -2  10     4665.76     5200.08    354.48 o 
   5  -2  10      154.28      107.26     67.76 o 
   6  -2  10        7.32      127.92    106.65 o 
   7  -2  10       69.14       70.49     70.17 o 
   8  -2  10      201.52      182.32     96.57 o 
   9  -2  10      350.30      619.66    185.04 o 
  10  -2  10       17.16      318.76    239.82 o 
 -11  -1  10        1.65      142.42    172.29 o 
 -10  -1  10       12.34       62.73    168.84 o 
  -9  -1  10      519.66      373.69    178.89 o 
  -8  -1  10      978.41      974.89    252.28 o 
  -7  -1  10     2260.92     2508.21    306.00 o 
  -6  -1  10        6.85       72.79    138.97 o 
  -5  -1  10      503.91      498.10    178.74 o 
  -4  -1  10     2216.89     1979.35    246.12 o 
  -3  -1  10     2470.45     2895.86    257.08 o 
  -2  -1  10      513.89      424.26    188.65 o 
  -1  -1  10        2.36       61.32     61.68 o 
   0  -1  10     1029.48      875.24    150.08 o 
   1  -1  10      542.25      484.44    104.90 o 
   3  -1  10       47.43      201.39     91.40 o 
   4  -1  10      119.33       96.02     87.30 o 
   5  -1  10     2193.93     2590.86    288.37 o 
   6  -1  10      396.71      500.98    132.12 o 
   7  -1  10       35.38      110.28    124.97 o 
   8  -1  10       26.57      177.10    100.55 o 
   9  -1  10      130.90      210.87    102.74 o 
  10  -1  10      631.54      347.77    150.47 o 
 -11   0  10      536.62      242.07    168.53 o 
 -10   0  10      181.79      193.60    207.10 o 
  -9   0  10        2.23      173.04    175.44 o 
  -8   0  10      104.19       74.89    164.78 o 
  -7   0  10     3647.35     4048.89    328.07 o 
  -6   0  10     2639.46     2170.84    230.97 o 
  -5   0  10       54.33      187.59    161.63 o 
  -4   0  10       56.57       81.34     90.65 o 
  -3   0  10      138.16       99.05     86.89 o 
  -2   0  10     5272.84     4909.37    633.02 o 
  -1   0  10        1.05       73.44     67.71 o 
   0   0  10      674.10      387.75     95.19 o 
   1   0  10      530.76      826.77    167.18 o 
   3   0  10     3335.93     2949.14    273.29 o 
   4   0  10      509.13      462.53    191.50 o 
   5   0  10        4.75      180.84    165.83 o 
   6   0  10       71.72       29.87    141.52 o 
   7   0  10     1511.29     1354.28    265.18 o 
   8   0  10       52.80       18.91    152.93 o 
   9   0  10       66.65      112.56    158.48 o 
  10   0  10      386.17      133.87    190.30 o 
 -11   1  10       24.15      132.67    199.45 o 
 -10   1  10        8.01      128.31    149.03 o 
  -9   1  10     2479.34     2537.63    340.82 o 
  -8   1  10       10.01      162.08    150.38 o 
  -7   1  10     1194.84      979.99    226.01 o 
  -6   1  10       12.32      141.07    133.87 o 
  -5   1  10      640.32      555.73    184.14 o 
  -4   1  10     1367.51     1793.10    239.07 o 
  -3   1  10       36.76      124.56    103.10 o 
  -2   1  10      646.02      637.54    170.04 o 
  -1   1  10     2416.91     1860.40    150.09 o 
   0   1  10     3305.42     3076.90    166.52 o 
   1   1  10      150.77      303.00    187.44 o 
   2   1  10        3.40      215.96    176.04 o 
   3   1  10     2726.42     2103.31    262.78 o 
   4   1  10      141.92      168.38    141.07 o 
   5   1  10      147.35      138.07     98.75 o 
   6   1  10      160.58      231.12    150.53 o 
   7   1  10       11.48      206.80    186.84 o 
   8   1  10      686.92      587.85    217.31 o 
   9   1  10        0.28      217.31    199.90 o 
 -10   2  10       24.76      218.06    199.30 o 
  -9   2  10      511.76      641.42    247.47 o 
  -8   2  10      888.26      696.35    203.50 o 
  -7   2  10      339.12       87.94    167.78 o 
  -6   2  10        0.54       54.93     92.90 o 
  -5   2  10      275.50      387.65    208.30 o 
  -4   2  10     2224.92     2177.75    252.13 o 
  -3   2  10      287.94      334.79    116.17 o 
  -2   2  10      660.28      561.16    118.23 o 
  -1   2  10      256.25      165.07     89.87 o 
   0   2  10      669.60      632.73    134.11 o 
   1   2  10     5084.78     5126.28    288.75 o 
   2   2  10     1493.14     1409.96    230.67 o 
   3   2  10      832.09      552.30    160.81 o 
   4   2  10       25.17      113.55    126.06 o 
   5   2  10     1650.88     1790.85    259.78 o 
   6   2  10      211.84      343.97    211.76 o 
   7   2  10      429.52      549.73    240.42 o 
   8   2  10       18.84      -35.87    171.09 o 
   9   2  10        2.11      107.75    176.34 o 
 -10   3  10       33.08      128.91    229.17 o 
  -9   3  10      182.57      158.03    163.73 o 
  -8   3  10      391.14      283.34    164.93 o 
  -7   3  10      358.31      317.41    138.52 o 
  -6   3  10     2884.81     3500.51    290.85 o 
  -5   3  10      465.19      482.04    143.02 o 
  -4   3  10       78.12      129.07     90.65 o 
  -3   3  10      968.47      870.01    126.20 o 
  -2   3  10     3034.73     3212.80    194.57 o 
  -1   3  10      205.59      168.58     86.30 o 
   0   3  10     1235.22     1396.77    145.34 o 
   1   3  10     1825.58     2022.12    272.39 o 
   2   3  10     1124.21      732.82    138.72 o 
   3   3  10      306.96      343.31    134.67 o 
   4   3  10       84.56       91.07     87.27 o 
   5   3  10       56.10      501.34    171.76 o 
   6   3  10      557.49      697.56    176.47 o 
   7   3  10       36.87      243.32    142.91 o 
   8   3  10       37.36      121.28    135.35 o 
   9   3  10       97.49      197.80    190.90 o 
  -9   4  10       93.25      162.68    138.37 o 
  -8   4  10       28.75      215.66    233.37 o 
  -7   4  10      974.99      973.84    254.68 o 
  -6   4  10     5880.13     6524.99    375.34 o 
  -5   4  10      713.49      734.47    219.41 o 
  -4   4  10        5.85      179.73     91.27 o 
  -3   4  10      161.83      259.83    141.67 o 
  -2   4  10        2.84       84.68     71.89 o 
  -1   4  10     1507.65     1488.53    166.24 o 
   0   4  10      118.89      226.77     98.61 o 
   1   4  10      330.33      421.26    184.44 o 
   2   4  10        5.26      155.99    128.11 o 
   3   4  10     1242.03     1613.45    448.28 o 
   4   4  10     1572.38     1643.94    212.14 o 
   5   4  10        5.83      262.10    203.50 o 
   6   4  10      142.46      103.74    141.97 o 
   7   4  10       20.45      215.25    124.30 o 
   8   4  10      674.90      494.93    158.45 o 
  -9   5  10       58.69       52.23    217.16 o 
  -8   5  10     1376.65      933.92    243.72 o 
  -7   5  10      649.60      461.63    185.04 o 
  -6   5  10      874.80      881.39    238.77 o 
  -5   5  10      492.05      403.40    156.23 o 
  -4   5  10     1701.15     1524.90    132.54 o 
  -3   5  10     1433.86     1389.45    197.65 o 
  -2   5  10      155.96      204.26    109.34 o 
  -1   5  10      115.08      119.14     92.78 o 
   0   5  10      346.49      433.04     98.11 o 
   1   5  10     1832.37     2066.99    266.53 o 
   2   5  10        3.18      212.25    119.05 o 
   3   5  10       81.16      201.96    126.47 o 
   4   5  10     1892.02     1516.51    555.95 o 
   5   5  10        0.64      188.46    136.50 o 
   6   5  10       73.57      149.78    155.33 o 
   7   5  10      167.99      192.86    131.53 o 
   8   5  10       25.37      266.08    204.10 o 
  -8   6  10      302.62      657.33    212.96 o 
  -7   6  10      462.76      550.93    253.63 o 
  -6   6  10       26.25      132.52    168.08 o 
  -5   6  10       57.61      135.45    106.27 o 
  -4   6  10      164.13      152.67    146.40 o 
  -3   6  10     1937.48     2062.94    184.81 o 
  -2   6  10      307.68      244.98    120.99 o 
  -1   6  10        0.88      114.37     89.18 o 
   0   6  10      664.41      636.92    235.77 o 
   1   6  10      296.94      307.20    151.88 o 
   2   6  10     1207.22     1153.58    207.20 o 
   3   6  10      136.06      292.69    165.47 o 
   4   6  10      902.27      811.08    193.86 o 
   5   6  10        5.65      217.62    138.31 o 
   6   6  10     1248.36     1288.74    194.41 o 
   7   6  10      235.22      260.08    165.64 o 
  -7   7  10       30.36      123.81    124.41 o 
  -6   7  10      265.25      209.21    197.80 o 
  -5   7  10      479.46      331.22    138.95 o 
  -4   7  10      314.36      222.55    128.16 o 
  -3   7  10      181.04      385.42    118.34 o 
  -2   7  10      194.70      181.20    104.28 o 
  -1   7  10     1710.98     1695.37    187.16 o 
   0   7  10      399.05      511.46    210.26 o 
   1   7  10     1723.90     1679.27    195.07 o 
   2   7  10      406.51      470.36    162.88 o 
   3   7  10        5.29      185.56    141.41 o 
   4   7  10       87.14      190.65    134.17 o 
   5   7  10      183.08      271.92    129.24 o 
   6   7  10      115.11      194.48    121.12 o 
  -6   8  10      368.00      488.50    211.31 o 
  -5   8  10     1213.85     1139.57    184.89 o 
  -4   8  10       16.48      138.45    110.42 o 
  -3   8  10        0.76      203.09    100.12 o 
  -2   8  10      808.35      783.14    172.39 o 
  -1   8  10      391.67      424.41    194.50 o 
   0   8  10     1662.96     1763.84    323.86 o 
   1   8  10      218.07      193.17    122.54 o 
   2   8  10      649.94      726.60    150.87 o 
   3   8  10      101.57      106.69    122.43 o 
   4   8  10      410.46      646.33    182.72 o 
   5   8  10       92.15      191.52    107.33 o 
  -6   9  10      300.32      113.46    127.71 o 
  -5   9  10      406.14      411.97    165.16 o 
  -4   9  10      384.27      260.79    111.87 o 
  -3   9  10      139.94      167.21    136.77 o 
  -2   9  10      220.01      198.25    197.35 o 
  -1   9  10     1444.06     2004.56    339.32 o 
   0   9  10        0.30      145.99    112.37 o 
   1   9  10        3.66       49.83    127.83 o 
   2   9  10      446.67      493.80    153.72 o 
   3   9  10      355.29      156.02    118.70 o 
   4   9  10       92.17      352.98    197.65 o 
  -4  10  10       30.74      110.16    204.55 o 
  -3  10  10      489.65      648.33    222.71 o 
  -2  10  10      538.53      494.65    270.44 o 
  -1  10  10      168.85      196.15    199.45 o 
   0  10  10       87.04      242.86    136.63 o 
   1  10  10      178.96      256.38    140.58 o 
   2  10  10       49.45      178.44    201.55 o 
  -2 -12  11      246.94      132.83    129.97 o 
  -1 -12  11       66.04      155.96    132.73 o 
   0 -12  11        0.12       75.01    142.97 o 
   1 -12  11       49.54      213.01    129.52 o 
   2 -12  11      859.08     1130.42    200.46 o 
  -4 -11  11      532.86      397.62    197.06 o 
  -3 -11  11      252.74      285.21    118.45 o 
  -2 -11  11      203.27      419.82    121.84 o 
  -1 -11  11      103.56       41.38    125.86 o 
   0 -11  11      723.72      948.94    190.84 o 
   1 -11  11      486.78      336.94    143.03 o 
   2 -11  11      293.56      382.59    151.04 o 
   3 -11  11      153.83      477.99    233.67 o 
   4 -11  11       50.18      138.67    190.30 o 
  -6 -10  11      194.83      286.38    164.93 o 
  -5 -10  11      278.84      227.87    135.66 o 
  -4 -10  11      604.23      475.47    151.47 o 
  -3 -10  11        0.85      166.70    135.49 o 
  -2 -10  11       69.73      107.41     82.90 o 
  -1 -10  11        6.42       81.29     99.62 o 
   0 -10  11      681.18      953.27    229.13 o 
   1 -10  11      265.49      166.45    106.02 o 
   2 -10  11       49.23      134.95     91.14 o 
   3 -10  11        4.75      118.86    200.35 o 
   4 -10  11      418.23      431.92    236.52 o 
   5 -10  11      794.42      757.73    222.11 o 
  -7  -9  11      848.95     1025.97    222.24 o 
  -6  -9  11      158.51      127.03    149.14 o 
  -5  -9  11      461.96      479.91    149.00 o 
  -4  -9  11        8.51       51.45    131.05 o 
  -3  -9  11       24.36      143.89    116.92 o 
  -2  -9  11     1239.65     1411.63    186.55 o 
  -1  -9  11      497.40      397.73    277.56 o 
   0  -9  11      741.02      581.06    148.00 o 
   1  -9  11      251.17      286.76    113.93 o 
   2  -9  11      861.03     1206.26    170.41 o 
   3  -9  11      290.60      146.17    156.23 o 
   4  -9  11      939.79     1283.00    295.65 o 
   5  -9  11        0.78      153.68    191.20 o 
   6  -9  11       45.99       55.08    182.49 o 
  -8  -8  11      694.05      710.31    259.33 o 
  -7  -8  11      953.44     1329.37    220.03 o 
  -6  -8  11      130.60      160.00    135.63 o 
  -5  -8  11      414.86      470.02    173.41 o 
  -4  -8  11        7.41       10.94    113.37 o 
  -3  -8  11      483.09      381.65    136.78 o 
  -2  -8  11       11.81      134.90    125.22 o 
  -1  -8  11     1198.52     1292.55    197.51 o 
   0  -8  11        8.16      141.32    109.93 o 
   1  -8  11       23.02       80.00    123.74 o 
   2  -8  11      785.91      457.81    146.02 o 
   3  -8  11     1453.67     1709.21    261.58 o 
   4  -8  11      216.00      667.24    254.08 o 
   5  -8  11       43.70      361.23    195.70 o 
   6  -8  11        3.61      105.35    206.80 o 
   7  -8  11       40.78      214.01    191.95 o 
  -8  -7  11      252.91      265.78    219.26 o 
  -7  -7  11       22.72      192.25    132.09 o 
  -6  -7  11      200.67      307.90    160.68 o 
  -5  -7  11      658.69      434.48    144.89 o 
  -4  -7  11      827.64      651.12    143.62 o 
  -3  -7  11      263.35      247.81    136.90 o 
  -2  -7  11     1258.43     1253.93    203.45 o 
  -1  -7  11      527.10      584.78    187.22 o 
   0  -7  11      182.75       84.34     78.49 o 
   1  -7  11     1332.70     1725.56    195.83 o 
   2  -7  11     1109.34     1498.80    280.94 o 
   3  -7  11      526.00      398.15    133.12 o 
   4  -7  11       52.10      274.79    152.18 o 
   5  -7  11      675.96      960.33    276.74 o 
   6  -7  11      195.99      121.26    155.93 o 
   7  -7  11      461.64      370.09    207.40 o 
   8  -7  11        6.31       88.09    202.75 o 
  -9  -6  11      825.23      855.43    252.88 o 
  -8  -6  11      282.81       69.79    167.03 o 
  -7  -6  11        0.01       40.97    157.13 o 
  -6  -6  11      601.46      329.24    147.55 o 
  -5  -6  11     3465.64     3214.83    206.18 o 
  -4  -6  11     1446.28     1369.90    160.79 o 
  -3  -6  11      663.55      570.82    161.40 o 
  -2  -6  11     1141.13     1319.10    188.55 o 
  -1  -6  11       11.99      135.62     93.29 o 
   0  -6  11      646.79      662.67    166.06 o 
   1  -6  11      615.85      610.71    167.33 o 
   2  -6  11      325.69      467.34    188.19 o 
   3  -6  11      190.40      233.07    169.59 o 
   4  -6  11        1.93      256.93    155.18 o 
   5  -6  11       96.21      209.36    167.63 o 
   6  -6  11      304.74      503.65    193.60 o 
   7  -6  11       13.46      123.96    183.09 o 
   8  -6  11      230.40      159.68    183.84 o 
  -9  -5  11      126.41      305.25    206.65 o 
  -8  -5  11      161.43      235.92    196.60 o 
  -7  -5  11      311.69      259.93    163.28 o 
  -6  -5  11      235.97       96.73    108.35 o 
  -5  -5  11      889.53      900.27    211.31 o 
  -4  -5  11      715.61      670.84    158.97 o 
  -3  -5  11      490.44      565.50    145.69 o 
  -2  -5  11      247.24      171.89     77.06 o 
  -1  -5  11     1207.93     1172.29    142.34 o 
   0  -5  11       21.34      109.41     67.20 o 
   1  -5  11      578.03      798.58    152.84 o 
   2  -5  11      208.00      174.69    180.09 o 
   3  -5  11      780.91      919.36    254.08 o 
   4  -5  11      120.88      141.37    150.53 o 
   5  -5  11      758.57     1021.56    224.21 o 
   6  -5  11      127.07      141.67    142.12 o 
   7  -5  11       48.01      136.57    147.67 o 
   8  -5  11       28.75      205.75    156.53 o 
   9  -5  11        2.29       53.58    163.43 o 
  -9  -4  11       56.95      170.94    148.87 o 
  -8  -4  11      473.73      256.03    162.23 o 
  -7  -4  11     1515.92     1658.49    262.63 o 
  -6  -4  11     4458.70     4199.42    334.67 o 
  -5  -4  11      234.73      176.88     78.65 o 
  -4  -4  11     1658.21     1695.16    239.37 o 
  -3  -4  11      242.81      238.98    160.96 o 
  -2  -4  11     4431.21     5461.42    260.76 o 
  -1  -4  11      173.08      302.49    112.90 o 
   0  -4  11       12.69      137.07     82.61 o 
   1  -4  11       17.83       73.10    101.75 o 
   2  -4  11       61.46      123.96     98.30 o 
   3  -4  11     1046.28      903.00    198.55 o 
   4  -4  11      679.99      719.76    239.22 o 
   5  -4  11       58.50      189.40    139.72 o 
   6  -4  11      489.43      399.65    157.73 o 
   7  -4  11        9.06       81.34    149.63 o 
   8  -4  11        9.93      234.12    153.08 o 
   9  -4  11      106.03       63.93    169.14 o 
 -10  -3  11      147.75      -97.85    212.51 o 
  -9  -3  11     1587.19     1616.61    218.36 o 
  -8  -3  11        3.73      109.71    174.99 o 
  -7  -3  11      189.12      131.02    136.12 o 
  -6  -3  11      569.18      608.41    179.34 o 
  -5  -3  11        2.72       74.61     82.20 o 
  -4  -3  11      266.93      371.20    108.13 o 
  -3  -3  11      906.09      797.65    132.57 o 
  -2  -3  11      763.10      794.88    254.38 o 
  -1  -3  11     4336.66     4592.12    455.78 o 
   0  -3  11        4.03      117.21     67.67 o 
   1  -3  11       81.88       76.38     63.34 o 
   2  -3  11      188.51      344.87    170.49 o 
   3  -3  11      734.95     1002.17    191.87 o 
   4  -3  11      642.47      481.44    144.97 o 
   5  -3  11      310.36       92.00    105.65 o 
   6  -3  11      415.67      656.58    243.42 o 
   7  -3  11      402.29      446.93    183.39 o 
   8  -3  11      905.62     1170.44    275.24 o 
   9  -3  11        1.44      198.55    200.50 o 
 -10  -2  11      233.35      271.64    181.29 o 
  -9  -2  11      442.61      397.70    194.95 o 
  -8  -2  11     2973.08     2898.86    310.21 o 
  -7  -2  11      124.64      285.89    154.73 o 
  -6  -2  11      110.87      157.58    158.78 o 
  -5  -2  11       69.58      113.91    154.88 o 
  -4  -2  11     1206.94     1134.87    235.62 o 
  -3  -2  11     1429.67     1176.89    180.39 o 
  -2  -2  11       47.26       76.69    129.07 o 
  -1  -2  11      115.17      177.24     97.70 o 
   0  -2  11      974.33      931.37    177.69 o 
   3  -2  11       11.77      147.60     85.91 o 
   4  -2  11      503.76      355.06    154.88 o 
   5  -2  11      500.10      404.96    118.85 o 
   6  -2  11      818.82      644.53    116.13 o 
   7  -2  11      324.23      475.52    139.86 o 
   8  -2  11      170.41      343.67    177.24 o 
   9  -2  11       79.38      165.98    185.64 o 
 -10  -1  11      303.68      129.97    146.17 o 
  -9  -1  11      458.09      173.19    198.70 o 
  -8  -1  11      100.45      179.94    161.03 o 
  -7  -1  11       47.93      122.46    127.41 o 
  -6  -1  11     1185.82      913.06    203.05 o 
  -5  -1  11      218.72      149.48     98.90 o 
  -4  -1  11      670.89      621.61    176.04 o 
  -3  -1  11     1330.88     1862.14    254.83 o 
  -2  -1  11       79.77      282.89    170.64 o 
  -1  -1  11      759.20      926.85    174.69 o 
   0  -1  11      180.02      198.26     89.89 o 
   3  -1  11        5.28       83.44     88.54 o 
   4  -1  11      437.20      789.85    195.85 o 
   5  -1  11      109.15      245.07    158.33 o 
   6  -1  11     1702.34     1283.30    205.00 o 
   7  -1  11       43.39       16.81    158.33 o 
   8  -1  11      378.84      311.56    187.14 o 
   9  -1  11      366.99      300.15    205.15 o 
 -10   0  11     1358.91     1206.91    284.84 o 
  -9   0  11        0.90      134.32    208.30 o 
  -8   0  11       65.30      152.48    158.18 o 
  -7   0  11      114.13      150.98    181.74 o 
  -6   0  11      570.59      528.57    178.89 o 
  -5   0  11     2618.72     3118.27    281.69 o 
  -4   0  11       15.32      212.81    171.99 o 
  -3   0  11       23.61       63.33    104.45 o 
  -2   0  11       79.50      226.91    129.97 o 
  -1   0  11     2402.10     2627.15    283.34 o 
   0   0  11        9.30      118.81    119.46 o 
   1   0  11      576.08      481.14    190.75 o 
   3   0  11      468.97      471.69    199.75 o 
   4   0  11     2211.15     1973.64    231.72 o 
   5   0  11      196.83      370.09    176.79 o 
   6   0  11      107.54      193.75    172.74 o 
   7   0  11      475.50      328.67    141.37 o 
   8   0  11      274.06      356.13    193.15 o 
   9   0  11       27.23      250.48    204.70 o 
 -10   1  11      307.44      222.41    193.90 o 
  -9   1  11      401.01      296.25    123.06 o 
  -8   1  11     1951.26     1872.19    313.66 o 
  -7   1  11      260.22      225.56    134.17 o 
  -6   1  11        1.79      113.01    178.89 o 
  -5   1  11       46.37      170.64    138.97 o 
  -4   1  11      170.36      193.00    160.28 o 
  -3   1  11     3641.54     3464.95    317.86 o 
  -2   1  11      328.53      301.90     90.53 o 
  -1   1  11      448.45      449.27    124.96 o 
   0   1  11     8058.41     9102.24    780.62 o 
   1   1  11      129.54      231.57    139.57 o 
   2   1  11      784.26      763.28    248.38 o 
   3   1  11      617.73      551.13    216.48 o 
   4   1  11     1354.90     1576.09    283.49 o 
   5   1  11      818.66      537.72    179.79 o 
   6   1  11       12.98      309.16    166.88 o 
   7   1  11       63.25      136.27    156.53 o 
   8   1  11       32.50       26.11    186.54 o 
   9   1  11      647.41      589.65    212.36 o 
  -9   2  11       29.13       82.39    147.67 o 
  -8   2  11      137.45      252.43    197.65 o 
  -7   2  11     3872.90     3650.14    356.13 o 
  -6   2  11       62.23       90.50     99.20 o 
  -5   2  11       64.53      139.12    116.76 o 
  -4   2  11      177.87      248.68    169.74 o 
  -3   2  11     2061.62     2530.87    288.15 o 
  -2   2  11     2085.03     1949.45    166.21 o 
  -1   2  11       95.79      173.54     79.77 o 
   0   2  11       52.16      123.85     62.75 o 
   1   2  11        2.48       91.85     91.85 o 
   2   2  11     1588.36      982.09    243.87 o 
   3   2  11        2.38      222.04    115.33 o 
   4   2  11       46.33      242.41    230.37 o 
   5   2  11      322.26      402.40    142.73 o 
   6   2  11      162.63      128.26    148.50 o 
   7   2  11      300.30      199.00    214.31 o 
   8   2  11        0.22      164.78    186.09 o 
  -9   3  11      721.74      566.39    252.28 o 
  -8   3  11       35.84      266.23    188.65 o 
  -7   3  11      171.15      -26.26    175.59 o 
  -6   3  11       61.05       51.93    141.37 o 
  -5   3  11     6401.86     6404.18    398.75 o 
  -4   3  11       57.46      190.75    146.47 o 
  -3   3  11       92.61      173.02    101.75 o 
  -2   3  11     1621.26     1383.07    192.55 o 
  -1   3  11      789.49      498.94    141.15 o 
   0   3  11      300.07      293.25    141.97 o 
   1   3  11       33.83      324.46    190.30 o 
   2   3  11       72.20     1440.16    929.64 o 
   3   3  11     1526.49     2040.96    209.72 o 
   4   3  11        6.64      176.45    124.13 o 
   5   3  11       74.47      213.55    129.16 o 
   6   3  11        9.88      135.42    141.65 o 
   7   3  11     1519.07     1348.16    211.83 o 
   8   3  11      133.26      164.45    140.52 o 
  -9   4  11     1849.27     1633.87    313.21 o 
  -8   4  11       36.61      228.57    144.52 o 
  -7   4  11       56.72      156.23    115.86 o 
  -6   4  11       59.52      215.96    186.69 o 
  -5   4  11     2600.79     2294.21    284.84 o 
  -4   4  11     3566.60     4181.86    319.81 o 
  -3   4  11        0.23       93.96     92.89 o 
  -2   4  11      262.74      246.43     94.84 o 
  -1   4  11       47.25      121.84    101.12 o 
   0   4  11      184.93      210.11    171.24 o 
   1   4  11       37.28      223.01    140.32 o 
   2   4  11        5.93      178.77    113.81 o 
   3   4  11      181.60       84.58    120.95 o 
   4   4  11       29.96       19.41    133.13 o 
   5   4  11     1742.06     1581.37    181.66 o 
   6   4  11       21.83      230.22    145.67 o 
   7   4  11       47.23       71.03    138.50 o 
  -8   5  11      191.98      194.95    233.82 o 
  -7   5  11     1602.83     1399.75    254.83 o 
  -6   5  11        6.73      129.67    131.17 o 
  -5   5  11      456.31      352.83    187.14 o 
  -4   5  11       53.49      106.06     92.12 o 
  -3   5  11      314.56      291.56    173.71 o 
  -2   5  11     2028.62     1907.68    184.54 o 
  -1   5  11       45.38      193.73    120.23 o 
   0   5  11       29.11      282.29    174.99 o 
   1   5  11     1762.06     1795.35    257.38 o 
   2   5  11      328.92      291.03    119.78 o 
   3   5  11       21.10       99.50    119.67 o 
   4   5  11      123.26      238.42    120.45 o 
   5   5  11      312.89      457.18    179.69 o 
   6   5  11      260.94      223.68    136.03 o 
  -7   6  11      119.75       53.28    174.84 o 
  -6   6  11     3194.42     3123.82    301.50 o 
  -5   6  11      355.25      306.00    191.95 o 
  -4   6  11      613.47      396.11    114.33 o 
  -3   6  11      155.53      102.35     98.22 o 
  -2   6  11      898.77      800.63    130.17 o 
  -1   6  11     1231.70     1462.95    173.09 o 
   0   6  11      280.75      258.73    132.52 o 
   1   6  11        2.17       43.37    153.53 o 
   2   6  11      211.29      142.05    112.73 o 
   3   6  11     1439.82     1835.41    232.52 o 
   4   6  11      115.54      187.56    154.31 o 
   5   6  11      188.57      240.01    111.59 o 
   6   6  11        9.99      141.70    149.39 o 
  -6   7  11        4.51       92.00    160.28 o 
  -5   7  11      209.64       39.17    169.44 o 
  -4   7  11      217.91      192.82    111.48 o 
  -3   7  11      445.89      561.03    156.41 o 
  -2   7  11      327.99      219.86    112.91 o 
  -1   7  11      452.38      291.75    199.75 o 
   0   7  11      297.03      325.36    205.90 o 
   1   7  11      331.88      101.14    107.41 o 
   2   7  11      194.73      380.82    178.51 o 
   3   7  11       90.59      238.72    138.79 o 
   4   7  11      628.02      629.66    154.74 o 
   5   7  11       10.05      115.51    141.48 o 
  -5   8  11      182.79      118.76    105.85 o 
  -4   8  11      292.76      496.13    149.35 o 
  -3   8  11     1181.02      993.02    147.26 o 
  -2   8  11       54.06      110.75    108.03 o 
  -1   8  11      100.94       73.99    173.64 o 
   0   8  11      113.81      389.30    215.06 o 
   1   8  11     1969.61     2108.68    206.57 o 
   2   8  11      273.14      243.96    133.93 o 
   3   8  11      154.00      183.02    128.83 o 
   4   8  11       52.54      185.79    217.31 o 
  -5   9  11      288.96      230.52    176.94 o 
  -4   9  11       65.64      219.29    145.24 o 
  -3   9  11      511.14      402.35    139.12 o 
  -2   9  11        6.94       24.91    155.93 o 
  -1   9  11      280.06      184.74    153.38 o 
   0   9  11      277.91      197.60    125.32 o 
   1   9  11        0.43      123.88    121.87 o 
   2   9  11      692.83      475.59    254.08 o 
   0  10  11      303.04      260.53    285.59 o 
   0 -12  12       17.59      257.08    232.32 o 
   1 -12  12      103.55       47.57    161.78 o 
  -3 -11  12      223.71      249.29    133.45 o 
  -2 -11  12        7.04      180.04    131.32 o 
  -1 -11  12      119.95      112.53    113.38 o 
   0 -11  12       82.85      -17.07    139.43 o 
   1 -11  12      865.33     1029.85    195.72 o 
   2 -11  12       21.44      349.98    223.16 o 
   3 -11  12      141.86      249.88    202.90 o 
  -5 -10  12       25.76      152.03    212.81 o 
  -4 -10  12       98.29      180.26    104.90 o 
  -3 -10  12      540.81      649.25    269.16 o 
  -2 -10  12       81.75      144.61    108.41 o 
  -1 -10  12       15.99       95.23    135.62 o 
   0 -10  12        3.44       91.66    107.37 o 
   1 -10  12      199.19      219.27    125.78 o 
   2 -10  12      865.21     1161.74    210.86 o 
   3 -10  12        2.32       13.96    183.54 o 
   4 -10  12      513.84      378.04    200.65 o 
  -6  -9  12      412.31      205.72    105.70 o 
  -5  -9  12      956.27     1026.77    203.00 o 
  -4  -9  12      147.33      250.55    110.18 o 
  -3  -9  12       94.95      292.66    135.58 o 
  -2  -9  12      297.80      347.87    146.05 o 
  -1  -9  12      403.00      325.98    121.56 o 
   0  -9  12       66.53      116.68    113.93 o 
   1  -9  12      186.27      258.06    116.16 o 
   2  -9  12      107.13      101.30    163.88 o 
   3  -9  12      129.55      105.80    189.70 o 
   4  -9  12       12.61      132.97    200.65 o 
   5  -9  12       45.93      169.44    166.13 o 
  -7  -8  12      202.22      159.83    188.95 o 
  -6  -8  12      215.85       91.31     87.74 o 
  -5  -8  12      641.72      611.86    165.02 o 
  -4  -8  12        8.14       97.93    117.90 o 
  -3  -8  12       25.98      288.41    130.97 o 
  -2  -8  12      120.42      249.73    120.08 o 
  -1  -8  12        6.45      160.95    128.38 o 
   0  -8  12     1214.90     1258.05    151.27 o 
   1  -8  12       99.96      112.69     99.13 o 
   2  -8  12      169.36      396.65    195.40 o 
   3  -8  12        2.48      176.49    182.94 o 
   4  -8  12      683.01      790.60    185.79 o 
   5  -8  12      823.85      738.37    241.17 o 
   6  -8  12      148.06      211.91    189.40 o 
  -8  -7  12        1.41      145.87    238.92 o 
  -7  -7  12     1726.10     1766.60    247.70 o 
  -6  -7  12      659.47      767.45    209.58 o 
  -5  -7  12      106.45      193.37    125.36 o 
  -4  -7  12       23.73       98.26    117.61 o 
  -3  -7  12     1278.57     1679.92    205.76 o 
  -2  -7  12     1685.70     1778.03    194.26 o 
  -1  -7  12      354.43      269.22    156.30 o 
   0  -7  12      130.23      189.08     95.82 o 
   1  -7  12      278.37      337.52    135.36 o 
   2  -7  12     1100.68     1047.08    301.95 o 
   3  -7  12      508.01      517.16    227.36 o 
   4  -7  12      341.89      355.83    226.31 o 
   5  -7  12      108.06      137.17    177.24 o 
   6  -7  12        7.68       94.55    163.28 o 
   7  -7  12       19.24      196.90    210.41 o 
  -8  -6  12      487.62      413.16    203.80 o 
  -7  -6  12        2.35      203.10    130.56 o 
  -6  -6  12      246.39      138.32    111.09 o 
  -5  -6  12      797.94      599.52    165.08 o 
  -4  -6  12       91.87      258.69    136.18 o 
  -3  -6  12     1024.44     1080.07    169.38 o 
  -2  -6  12     1389.48     1316.67    173.95 o 
  -1  -6  12      415.50      294.97     98.34 o 
   0  -6  12        1.74       18.94    100.23 o 
   1  -6  12       59.01      104.24     83.80 o 
   2  -6  12        1.36      173.34    136.27 o 
   3  -6  12     1162.18     1469.99    251.68 o 
   4  -6  12      257.36      363.78    206.20 o 
   5  -6  12      196.68      236.82    166.88 o 
   6  -6  12       67.48      180.39    138.07 o 
   7  -6  12      607.08      803.50    243.27 o 
   8  -6  12       32.22      221.81    211.61 o 
  -8  -5  12      190.25      185.19    155.93 o 
  -7  -5  12      578.18      473.43    158.57 o 
  -6  -5  12       15.16      135.80     99.11 o 
  -5  -5  12       16.21      109.03     85.73 o 
  -4  -5  12     3379.56     3898.57    333.17 o 
  -3  -5  12      531.39      453.21    142.57 o 
  -2  -5  12     1076.14     1471.08    200.45 o 
  -1  -5  12      671.05      800.19    131.01 o 
   0  -5  12      641.84      831.66    134.43 o 
   1  -5  12      119.43      267.28    150.08 o 
   2  -5  12     1102.23     1260.18    210.26 o 
   3  -5  12       32.08      251.38    167.33 o 
   4  -5  12        9.24       18.76    162.98 o 
   5  -5  12     1324.73     1649.03    286.49 o 
   6  -5  12      493.29      282.29    114.06 o 
   7  -5  12      252.66       87.49    180.24 o 
   8  -5  12      280.59      248.07    158.18 o 
  -9  -4  12      281.39      237.72    239.07 o 
  -8  -4  12      688.39      515.66    203.35 o 
  -7  -4  12      569.64      672.34    272.54 o 
  -6  -4  12       39.51      153.98    196.15 o 
  -5  -4  12     2205.50     2177.60    299.55 o 
  -4  -4  12      900.09      912.65    144.40 o 
  -3  -4  12      468.93      576.28    135.78 o 
  -2  -4  12        0.25      158.57     94.72 o 
  -1  -4  12      434.96      556.51    139.28 o 
   0  -4  12       62.25      165.97     83.08 o 
   1  -4  12     1685.07     1826.27    212.21 o 
   2  -4  12      206.33      214.46    166.28 o 
   3  -4  12      880.45      889.80    198.70 o 
   4  -4  12     1202.67     1410.11    202.90 o 
   5  -4  12      330.20      577.04    232.32 o 
   6  -4  12      521.09      282.74    143.02 o 
   7  -4  12      306.02      190.00    172.74 o 
   8  -4  12       37.85      177.54    169.14 o 
  -9  -3  12      307.51      285.59    217.91 o 
  -8  -3  12      284.35      251.68    185.19 o 
  -7  -3  12       29.87      193.15    179.79 o 
  -6  -3  12     1960.82     2683.20    314.26 o 
  -5  -3  12     3004.14     2642.98    327.01 o 
  -4  -3  12     2529.73     2683.20    298.95 o 
  -3  -3  12     1452.80     1320.52    244.02 o 
  -2  -3  12      661.45     1019.91    240.12 o 
  -1  -3  12      510.62      603.90    189.40 o 
   0  -3  12     2317.96     2722.52    237.42 o 
   5  -3  12     1089.43     1275.34    205.75 o 
   6  -3  12        6.51      181.89    177.24 o 
   7  -3  12       81.68       17.11    152.93 o 
   8  -3  12      126.81      124.71    174.99 o 
  -9  -2  12      364.68      528.27    226.01 o 
  -8  -2  12      180.69      276.29    183.99 o 
  -7  -2  12     2585.44     2441.58    333.62 o 
  -6  -2  12       10.06       80.14    179.94 o 
  -5  -2  12      141.04      231.12    128.91 o 
  -4  -2  12       38.45       73.69    153.98 o 
  -3  -2  12       15.83      106.70    130.57 o 
  -2  -2  12     1568.59     1291.40    229.47 o 
  -1  -2  12     1192.14     1320.36    199.30 o 
   0  -2  12      132.47       79.84    116.16 o 
   3  -2  12      134.75      300.45    162.23 o 
   4  -2  12     2136.02     1715.81    243.12 o 
   5  -2  12      441.57      671.74    231.12 o 
  -9  -1  12      531.48      393.35    251.83 o 
  -8  -1  12      895.93      878.99    245.22 o 
  -7  -1  12       37.73      187.14    209.21 o 
  -6  -1  12      426.07      331.37    214.46 o 
  -5  -1  12      144.36      357.03    209.81 o 
  -4  -1  12      208.57      129.67    151.73 o 
  -3  -1  12      544.90      658.68    180.09 o 
  -2  -1  12     1018.25      849.88    204.40 o 
  -1  -1  12      824.80      835.02    191.20 o 
   0  -1  12      513.90      433.94    108.95 o 
   3  -1  12     1803.29     1239.77    215.06 o 
   4  -1  12       35.98      149.93    115.41 o 
   5  -1  12      226.12      149.03    161.03 o 
   6  -1  12      448.22      303.75    149.18 o 
   7  -1  12      265.33       62.88    174.84 o 
   8  -1  12      488.82      464.03    197.95 o 
  -9   0  12      304.96      242.82    130.27 o 
  -8   0  12      246.16      188.95    187.89 o 
  -7   0  12      196.30      185.19    117.66 o 
  -6   0  12      297.34      404.75    206.20 o 
  -5   0  12      814.51      461.78    172.29 o 
  -4   0  12      844.89      826.02    244.17 o 
  -3   0  12      333.01      245.37    134.62 o 
  -2   0  12      199.06       51.48    119.01 o 
  -1   0  12      128.26      112.10     71.69 o 
   0   0  12      297.10      219.41    126.51 o 
   1   0  12      638.07      773.49    218.81 o 
   2   0  12      684.15      889.95    219.41 o 
   3   0  12      249.21      173.94    142.27 o 
   4   0  12      726.86      422.61    175.59 o 
   5   0  12      610.55      326.41    146.77 o 
   6   0  12      109.46      226.61    173.34 o 
   7   0  12        2.65      228.57    185.94 o 
   8   0  12      217.39      161.48    116.61 o 
  -9   1  12       72.20      208.61    168.53 o 
  -8   1  12      452.69      413.76    182.04 o 
  -7   1  12      225.16      202.75    186.69 o 
  -6   1  12      330.17      180.54    136.57 o 
  -5   1  12     2319.97     2354.39    274.79 o 
  -4   1  12     1086.00     1083.85    244.32 o 
  -3   1  12      344.10      227.06    164.18 o 
  -2   1  12     1577.57     1958.04    246.12 o 
  -1   1  12      167.15      274.16     95.24 o 
   0   1  12       32.49       94.40    151.13 o 
   1   1  12     3941.92     3567.00    315.76 o 
   2   1  12      821.61      929.72    227.36 o 
   3   1  12      129.78      337.04    126.88 o 
   4   1  12      238.70       84.44    126.52 o 
   5   1  12       75.49       32.57    189.55 o 
   6   1  12      434.31      550.78    186.39 o 
   7   1  12      215.45      298.80    185.64 o 
   8   1  12       61.81      139.12    175.89 o 
  -8   2  12        2.01        7.35    157.43 o 
  -7   2  12      125.10      268.34    191.95 o 
  -6   2  12     4424.33     4787.26    400.55 o 
  -5   2  12      586.78      227.36    168.84 o 
  -4   2  12        6.87      103.40    175.59 o 
  -3   2  12        7.13      166.28    111.36 o 
  -2   2  12      215.14      182.39     94.79 o 
  -1   2  12     1128.98     1111.74    144.43 o 
   0   2  12      263.76       58.53    172.14 o 
   1   2  12        0.82       39.32    114.66 o 
   2   2  12       44.92       36.47    105.57 o 
   3   2  12      663.99      755.21    181.23 o 
   4   2  12       10.92      168.93    131.32 o 
   5   2  12      541.43      288.06    131.91 o 
   6   2  12      260.98      202.95    200.65 o 
   7   2  12      133.35      253.05    142.58 o 
  -8   3  12      784.58      419.61    205.60 o 
  -7   3  12      380.01      274.64    210.71 o 
  -6   3  12       29.03      110.76    186.39 o 
  -5   3  12     1293.31     1328.77    231.12 o 
  -4   3  12      159.14       52.68    141.22 o 
  -3   3  12        0.98      171.84    140.92 o 
  -2   3  12     1059.59     1202.16    155.15 o 
  -1   3  12     2002.04     2296.90    170.64 o 
   0   3  12      372.45      390.80    210.71 o 
   1   3  12     1107.90      936.32    283.19 o 
   2   3  12       94.02      201.85    197.80 o 
   3   3  12      423.73      316.56    127.64 o 
   4   3  12     2278.26     2740.56    250.25 o 
   5   3  12       40.50      140.63    116.37 o 
   6   3  12       45.16      186.73    141.41 o 
   7   3  12        7.83      173.65    147.66 o 
  -8   4  12      951.75      980.29    266.98 o 
  -7   4  12      474.38      578.99    240.12 o 
  -6   4  12      121.08      175.89    160.13 o 
  -5   4  12      320.70      550.48    201.25 o 
  -4   4  12        4.05       86.14    157.43 o 
  -3   4  12     3759.73     4230.33    316.96 o 
  -2   4  12      823.72      632.32    115.12 o 
  -1   4  12       16.79      131.29     95.03 o 
   0   4  12       14.03      -45.17    171.09 o 
   1   4  12     1087.78     1439.22    229.32 o 
   2   4  12      809.68     1205.03    197.30 o 
   3   4  12       25.93       74.83    125.30 o 
   4   4  12       13.03      206.25    149.48 o 
   5   4  12      350.90      254.90    149.42 o 
   6   4  12      343.77      226.56    121.73 o 
  -7   5  12     1298.44     1043.48    296.55 o 
  -6   5  12       71.47       85.99    179.49 o 
  -5   5  12      308.50      594.15    238.47 o 
  -4   5  12      152.87      159.38    162.98 o 
  -3   5  12      141.20      105.15     96.64 o 
  -2   5  12      754.14     1006.94    153.40 o 
  -1   5  12      690.97      760.58    219.71 o 
   0   5  12        6.05      109.86    160.88 o 
   1   5  12      122.63      201.55    185.19 o 
   2   5  12     1727.98     1765.36    224.95 o 
   3   5  12      425.67      262.51    129.87 o 
   4   5  12       35.76      188.10    164.64 o 
   5   5  12       89.68      240.41    163.44 o 
  -6   6  12       29.19      137.92    228.26 o 
  -5   6  12     3526.83     4563.20    351.78 o 
  -4   6  12      462.49      233.52    181.29 o 
  -3   6  12      175.37      232.41    128.65 o 
  -2   6  12       56.72      112.20     95.59 o 
  -1   6  12       82.89       28.21    164.18 o 
   0   6  12     1507.83     1348.13    247.77 o 
   1   6  12       83.19       66.65    134.82 o 
   2   6  12      209.99      158.57    111.36 o 
   3   6  12       55.76      189.80    142.03 o 
   4   6  12      424.14      541.15    178.84 o 
  -5   7  12       80.62       57.18    165.68 o 
  -4   7  12      874.43      790.22    163.60 o 
  -3   7  12      313.74      203.89    110.08 o 
  -2   7  12        3.14       89.23    106.83 o 
  -1   7  12       34.61      360.93    176.49 o 
   0   7  12      687.92      834.87    261.43 o 
   1   7  12      411.66      499.37    173.43 o 
   2   7  12       93.38      125.04    128.24 o 
   3   7  12       76.55      245.33    153.93 o 
  -4   8  12       60.48      127.04    113.98 o 
  -3   8  12       36.59      168.04    120.28 o 
  -2   8  12     2600.63     2323.17    287.39 o 
  -1   8  12       84.99       67.53    174.24 o 
   0   8  12      270.49      508.31    276.89 o 
   1   8  12        1.94      227.46    145.58 o 
  -3   9  12       46.82      267.13    226.61 o 
  -1 -11  13       11.81      260.68    148.42 o 
   0 -11  13       59.06      325.66    146.32 o 
   1 -11  13      353.49      393.80    187.44 o 
  -3 -10  13       35.84      179.14    126.26 o 
  -2 -10  13      177.71      211.05    123.60 o 
  -1 -10  13      684.97      889.14    224.66 o 
   0 -10  13        2.74      153.51    138.60 o 
   1 -10  13      139.76      105.81    107.37 o 
   2 -10  13        0.51      163.88    212.36 o 
   3 -10  13      867.42      844.48    257.98 o 
  -5  -9  13        0.39       87.34    197.65 o 
  -4  -9  13     1737.63     2266.10    246.54 o 
  -3  -9  13       90.83      137.50    118.43 o 
  -2  -9  13      180.41      173.19    102.47 o 
  -1  -9  13      101.56      223.04    105.80 o 
   0  -9  13      343.50      212.84    109.76 o 
   1  -9  13      561.94      833.97    241.02 o 
   2  -9  13       35.31      144.67    180.09 o 
   3  -9  13       65.92      107.45    211.61 o 
   4  -9  13      432.18      521.66    242.07 o 
  -6  -8  13      178.63      233.52    252.43 o 
  -5  -8  13       11.85      116.81    130.41 o 
  -4  -8  13      897.04      688.03    167.34 o 
  -3  -8  13     1493.58     1444.54    222.11 o 
  -2  -8  13       27.40      152.88     95.50 o 
  -1  -8  13        0.27       58.18     88.36 o 
   0  -8  13       15.92      116.29    120.22 o 
   1  -8  13      812.60      973.39    255.58 o 
   2  -8  13      198.31      143.17    208.45 o 
   3  -8  13       93.80      184.14    164.93 o 
   4  -8  13        2.13       40.52    187.74 o 
   5  -8  13        1.62      158.63    164.33 o 
  -7  -7  13      228.63      286.04    188.95 o 
  -6  -7  13     1248.91     1696.65    288.82 o 
  -5  -7  13     1518.12     1290.45    212.20 o 
  -4  -7  13      385.09      602.47    146.18 o 
  -3  -7  13       33.60      123.76    127.47 o 
  -2  -7  13      348.26      297.16     98.13 o 
  -1  -7  13      909.03      850.26    171.24 o 
   0  -7  13       43.42       85.21    106.54 o 
   1  -7  13        3.65      141.07    162.38 o 
   2  -7  13      802.15      937.82    236.97 o 
   3  -7  13      449.89      773.64    262.78 o 
   4  -7  13       53.54      280.19    195.25 o 
   5  -7  13       19.66      -27.46    181.44 o 
   6  -7  13       29.22      147.37    192.55 o 
  -7  -6  13      107.66       71.57    100.78 o 
  -6  -6  13        0.11      158.92    113.11 o 
  -5  -6  13     1630.00     1846.91    235.24 o 
  -4  -6  13      265.83      216.76     97.67 o 
  -3  -6  13      130.55      173.41     99.50 o 
  -2  -6  13        1.87      195.90    103.77 o 
  -1  -6  13     1726.55     2068.25    192.90 o 
   0  -6  13     2227.40     2336.37    332.12 o 
   1  -6  13      236.51      103.70    113.31 o 
   2  -6  13       10.83      190.45    148.57 o 
   3  -6  13        1.31      -23.26    165.38 o 
   4  -6  13     2105.67     2968.34    292.05 o 
   5  -6  13       78.13      215.66    196.15 o 
   6  -6  13      164.15      183.54    165.08 o 
   7  -6  13        2.77       50.58    200.05 o 
  -7  -5  13      926.21      418.56    223.61 o 
  -6  -5  13       89.42      101.30    189.10 o 
  -5  -5  13       60.11       39.62    191.20 o 
  -4  -5  13      148.39      275.09    184.44 o 
  -3  -5  13     1652.80     1634.62    273.74 o 
  -2  -5  13      601.12      779.89    172.66 o 
  -1  -5  13      403.16      343.92     99.29 o 
   0  -5  13      660.23      651.72    138.10 o 
   1  -5  13        3.80       13.81    144.07 o 
   2  -5  13      706.60      851.83    218.21 o 
   3  -5  13      264.76      200.05    166.13 o 
   4  -5  13       91.51      146.32    135.22 o 
   5  -5  13      578.84      759.38    203.65 o 
   6  -5  13      298.00      635.72    191.95 o 
   7  -5  13       34.13      231.27    189.40 o 
  -8  -4  13      279.33      292.65    200.80 o 
  -7  -4  13     1217.05     1004.31    269.69 o 
  -6  -4  13       59.78       27.91    199.90 o 
  -5  -4  13      124.52      143.32    150.68 o 
  -4  -4  13      707.91      571.34    194.05 o 
  -3  -4  13        7.28      151.13    173.49 o 
  -2  -4  13     2587.03     3467.20    336.92 o 
  -1  -4  13       69.85       15.16    137.17 o 
   0  -4  13        1.53       33.02    104.60 o 
  -8  -3  13      237.78      387.50    205.90 o 
  -7  -3  13       95.17      130.42    118.71 o 
  -6  -3  13      402.58      264.28    250.33 o 
  -5  -3  13      661.35      713.91    250.33 o 
  -4  -3  13     1230.21     1223.12    245.52 o 
  -3  -3  13     1817.41     2014.01    259.03 o 
  -2  -3  13       28.37      163.28    155.33 o 
  -1  -3  13       27.43        8.70    130.57 o 
  -8  -2  13        2.92      154.13    216.26 o 
  -7  -2  13       10.41       85.39    143.47 o 
  -6  -2  13       69.43       33.92    147.67 o 
  -5  -2  13       81.02      103.55    152.48 o 
  -4  -2  13      345.38      561.58    234.12 o 
  -3  -2  13      416.99      359.88    189.85 o 
  -2  -2  13        1.32      142.12    130.87 o 
  -1  -2  13     1222.67     1513.21    233.22 o 
   3  -2  13       54.67       95.30    151.73 o 
   4  -2  13        1.67       64.23    173.19 o 
  -8  -1  13      497.76      230.97    200.35 o 
  -7  -1  13     1025.24     1067.49    259.93 o 
  -6  -1  13      873.78      657.03    229.02 o 
  -5  -1  13     1056.02     1348.58    248.07 o 
  -4  -1  13      328.43      153.23    143.32 o 
  -3  -1  13        5.03      160.73    184.59 o 
  -2  -1  13     2543.53     3072.80    298.05 o 
  -1  -1  13      459.70      644.42    196.90 o 
   0  -1  13     2548.77     2547.38    281.99 o 
   1  -1  13      415.16      470.94    207.85 o 
   3  -1  13        9.38      192.55    157.28 o 
   4  -1  13       11.67      121.71    156.08 o 
   5  -1  13        0.90      105.95    160.88 o 
   6  -1  13       76.38       70.84    131.47 o 
   7  -1  13       37.21      148.42    168.68 o 
  -8   0  13      296.88      180.84    175.14 o 
  -7   0  13     1131.34     1143.28    266.68 o 
  -6   0  13      208.53      298.05    175.89 o 
  -5   0  13       51.72      178.89    180.99 o 
  -4   0  13      104.71      164.33    159.98 o 
  -3   0  13      359.72      322.51    156.53 o 
  -2   0  13       16.95       76.99    125.01 o 
  -1   0  13      209.74      133.72    108.35 o 
   0   0  13       92.61       34.37    107.60 o 
   1   0  13        0.06      294.30    167.78 o 
   2   0  13     1253.55     1361.94    251.08 o 
   3   0  13       71.68      195.15    123.20 o 
   4   0  13      391.08      388.25    177.69 o 
   5   0  13      242.29       84.04    175.14 o 
   6   0  13       58.66      411.96    254.23 o 
   7   0  13       49.93      226.76    191.20 o 
  -8   1  13     1001.64      901.20    272.24 o 
  -7   1  13      196.53      169.44    161.03 o 
  -6   1  13      166.50      255.43    213.41 o 
  -5   1  13      659.61      530.67    222.41 o 
  -4   1  13     2065.91     2015.67    263.53 o 
  -3   1  13     1514.02     1377.54    243.57 o 
  -2   1  13     1239.23     1167.29    206.35 o 
  -1   1  13      113.41      117.39     84.01 o 
   0   1  13      442.20      312.16    162.08 o 
   1   1  13      147.30      203.05    149.93 o 
   2   1  13      753.29      915.74    187.98 o 
   3   1  13      694.46      621.31    124.90 o 
   4   1  13      485.40      594.30    174.98 o 
   5   1  13       57.80      151.49    138.88 o 
   6   1  13       89.93      186.81    120.79 o 
   7   1  13      230.95      169.59    190.00 o 
  -7   2  13       12.18      193.90    224.36 o 
  -6   2  13       97.36      154.13    194.05 o 
  -5   2  13      895.02     1039.27    210.11 o 
  -4   2  13      136.66       95.75    130.72 o 
  -3   2  13     1198.63     1119.56    156.23 o 
  -2   2  13       23.75      205.75    134.32 o 
  -1   2  13       48.67      264.58    191.65 o 
   0   2  13      574.27      730.42    224.36 o 
   1   2  13      124.83      199.60    143.47 o 
   2   2  13      309.56      169.62    119.07 o 
   3   2  13        4.35      184.84    141.47 o 
   4   2  13      111.47      199.48    121.74 o 
   5   2  13      585.75      676.20    164.32 o 
   6   2  13      858.79     1009.01    194.65 o 
  -7   3  13      740.07      535.32    245.52 o 
  -6   3  13      278.17      362.43    225.56 o 
  -5   3  13      461.11      354.33    188.04 o 
  -4   3  13     1753.79     1943.93    306.00 o 
  -3   3  13       78.34      113.01    136.42 o 
  -2   3  13      558.14      290.40    190.30 o 
  -1   3  13     1000.70      833.52    212.06 o 
   0   3  13     1210.01     1383.40    271.64 o 
   1   3  13     1752.53     2284.90    278.69 o 
   2   3  13      557.85      700.47    182.00 o 
   3   3  13      359.52      351.91    117.15 o 
   4   3  13      254.39      262.42    145.16 o 
   5   3  13      364.12      267.32    151.74 o 
   6   3  13      106.98      178.29    233.97 o 
  -6   4  13     2010.44     1914.21    331.82 o 
  -5   4  13      280.70      271.64    122.16 o 
  -4   4  13       10.37        6.75    139.57 o 
  -3   4  13       86.46       79.84    171.09 o 
  -2   4  13     1048.05     1125.86    144.51 o 
  -1   4  13      596.36      427.57    198.10 o 
   0   4  13      441.46      366.63    179.49 o 
   1   4  13       57.20      183.39    189.55 o 
   2   4  13       27.81      148.56    136.03 o 
   3   4  13      464.44      407.93    161.69 o 
   4   4  13      590.18      551.82    192.74 o 
   5   4  13      214.13      284.59    151.10 o 
  -6   5  13      122.06      244.92    181.59 o 
  -5   5  13      144.19      222.11    165.83 o 
  -4   5  13      796.84      619.06    252.28 o 
  -3   5  13      199.98      244.62    139.42 o 
  -2   5  13      248.48      178.94    130.28 o 
  -1   5  13     1510.33     1222.37    246.27 o 
   0   5  13       31.31      128.31    167.78 o 
   1   5  13       47.26      151.13    171.84 o 
   2   5  13       48.79      129.61    122.62 o 
   3   5  13      533.00      950.06    190.07 o 
   4   5  13      572.68      625.68    181.67 o 
  -5   6  13      215.08      291.15    150.98 o 
  -4   6  13     1958.86     1867.09    283.34 o 
  -3   6  13      587.45      869.50    171.32 o 
  -2   6  13       31.68      218.51    129.52 o 
  -1   6  13       37.76       99.05    162.83 o 
   0   6  13      317.46      255.88    195.70 o 
   1   6  13      630.51      499.03    185.13 o 
   2   6  13       39.55      273.00    162.82 o 
   3   6  13       35.35      394.10    230.22 o 
  -4   7  13       17.43       96.50    135.22 o 
  -3   7  13      581.15      515.85    127.12 o 
  -2   7  13       25.35      -38.12    195.70 o 
  -1   7  13       12.54      107.45    138.82 o 
   0   7  13       49.66       84.79    204.55 o 
   1   7  13       33.98       66.03    224.51 o 
  -3   8  13      443.53      501.70    232.17 o 
  -1 -10  14      157.89      203.80    182.79 o 
   0 -10  14     1136.70     1228.82    305.70 o 
  -4  -9  14      200.26      256.33    186.84 o 
  -3  -9  14      256.18      160.28    137.79 o 
  -2  -9  14        1.89      142.41    134.03 o 
  -1  -9  14      166.87      115.95    143.85 o 
   0  -9  14      153.83      165.06    111.60 o 
   1  -9  14       62.99      174.99    181.44 o 
   2  -9  14      447.17      202.15    124.41 o 
   3  -9  14      131.16      180.39    168.38 o 
  -5  -8  14       10.36      243.57    185.04 o 
  -4  -8  14       56.33      274.59    163.09 o 
  -3  -8  14      179.18      193.92    131.36 o 
  -2  -8  14     1904.69     2036.68    212.16 o 
  -1  -8  14        1.36       81.56    116.80 o 
   0  -8  14       28.78      170.67    138.75 o 
   1  -8  14       71.08       62.58    173.79 o 
   2  -8  14      294.57      566.54    257.23 o 
   3  -8  14      358.96      213.11    123.66 o 
   4  -8  14       17.46      378.04    211.61 o 
  -5  -7  14        4.49      169.46    135.94 o 
  -4  -7  14      564.70      497.33    236.52 o 
  -3  -7  14      135.64      184.63     99.78 o 
  -2  -7  14       43.38      114.38     99.45 o 
  -1  -7  14      247.22      175.25    118.00 o 
   0  -7  14      523.01      541.77    230.67 o 
   1  -7  14      141.71      162.53    162.53 o 
   2  -7  14      106.31      200.50    198.70 o 
   3  -7  14      987.62     1598.76    322.36 o 
   4  -7  14       87.55      291.45    233.37 o 
   5  -7  14       44.67      212.21    211.76 o 
  -6  -6  14       97.61      216.71    230.97 o 
  -5  -6  14       51.93      220.91    141.97 o 
  -4  -6  14     3386.33     4026.38    392.75 o 
  -3  -6  14      324.79      180.84    168.84 o 
  -2  -6  14       24.85      174.84    190.15 o 
  -1  -6  14      153.42       92.14     95.78 o 
   0  -6  14      166.55       90.95    158.18 o 
   1  -6  14     1095.21     1477.79    241.47 o 
   2  -6  14      285.71      214.31    158.03 o 
   3  -6  14      293.24      452.33    170.49 o 
   4  -6  14        1.68      148.42    179.19 o 
   5  -6  14      560.72      702.65    213.26 o 
   6  -6  14       74.51      191.95    176.64 o 
  -6  -5  14     1981.23     2064.89    294.75 o 
  -5  -5  14      112.86      171.84    220.76 o 
  -4  -5  14       19.47      150.08    137.47 o 
  -3  -5  14      580.09      665.14    256.03 o 
  -2  -5  14      119.21      252.13    141.22 o 
  -1  -5  14      116.35      250.63    154.73 o 
  -6  -4  14      407.61      227.06    185.49 o 
  -5  -4  14      485.08      235.17    160.73 o 
  -4  -4  14       64.14      161.18    181.89 o 
  -3  -4  14       32.42      207.70    176.49 o 
  -2  -4  14       90.21      237.27    165.38 o 
  -1  -4  14     2589.30     2817.52    248.68 o 
  -7  -3  14       16.35      -19.36    194.50 o 
  -6  -3  14       61.75      190.30    183.09 o 
  -5  -3  14      190.78      294.30    189.55 o 
  -4  -3  14       81.17      180.09    164.93 o 
  -3  -3  14      984.15     1152.73    249.43 o 
  -2  -3  14      180.54      124.41    131.32 o 
  -1  -3  14      583.70      511.01    186.39 o 
  -7  -2  14     1034.41      900.90    268.64 o 
  -6  -2  14       45.14       59.43    205.75 o 
  -5  -2  14       96.51      199.30    154.58 o 
  -4  -2  14       31.16      112.86    177.24 o 
  -3  -2  14     1535.24     1865.89    255.88 o 
  -2  -2  14      360.79      204.55    147.97 o 
   2  -2  14     1619.85     1725.72    255.28 o 
   3  -2  14       36.46       82.24    137.92 o 
  -7  -1  14      299.86      296.55    177.24 o 
  -6  -1  14       21.28      100.25    158.93 o 
  -5  -1  14     2189.20     2524.42    334.22 o 
  -4  -1  14      480.72      572.24    172.74 o 
  -3  -1  14     1087.31     1369.44    245.07 o 
  -2  -1  14      697.01      796.30    184.14 o 
   1  -1  14      523.42      595.50    189.85 o 
   2  -1  14      362.36      383.33    136.27 o 
   3  -1  14      109.91       74.59    137.77 o 
   4  -1  14      204.97      383.74    201.40 o 
   5  -1  14       11.52      252.28    155.18 o 
   6  -1  14        6.81      298.80    221.81 o 
  -7   0  14       16.89      223.91    183.39 o 
  -6   0  14      362.52      768.09    245.82 o 
  -5   0  14      975.94      958.08    257.68 o 
  -4   0  14     1023.53      932.72    234.57 o 
  -3   0  14      206.18      169.44    130.87 o 
  -2   0  14      113.15       47.57    140.92 o 
   1   0  14       29.28      152.03    129.52 o 
   2   0  14        6.06      139.91    116.99 o 
   3   0  14       60.77      120.45    128.71 o 
   4   0  14      287.25      173.37    107.54 o 
   5   0  14      757.13      629.72    238.02 o 
   6   0  14       17.64      146.32    117.96 o 
  -6   1  14       53.51      109.56    179.34 o 
  -5   1  14      475.78      226.91    121.11 o 
  -4   1  14      716.93      742.72    231.87 o 
  -3   1  14      300.85      291.90    147.37 o 
  -2   1  14      754.72      676.39    206.35 o 
   0   1  14       10.45      153.98    150.68 o 
   1   1  14       45.38       57.93    168.99 o 
   2   1  14     1477.62     1756.80    227.76 o 
   3   1  14      234.85      158.67    132.01 o 
   4   1  14      258.77      186.26    120.83 o 
   5   1  14      294.37      263.57    150.64 o 
   6   1  14       97.61      291.15    203.95 o 
  -6   2  14      437.18      265.78    251.68 o 
  -5   2  14        0.51       78.19    149.78 o 
  -4   2  14        0.73       85.69    134.92 o 
  -3   2  14        8.72      116.01    117.36 o 
  -2   2  14     1861.58     1582.85    242.67 o 
   0   2  14        2.54      177.99    159.08 o 
   1   2  14       27.89      169.74    162.83 o 
   2   2  14        0.61      202.74    129.63 o 
   3   2  14      742.03      910.44    183.09 o 
   4   2  14       94.11      186.86    161.78 o 
   5   2  14      353.36      331.53    133.92 o 
  -6   3  14      298.19      309.01    228.26 o 
  -5   3  14        0.22       87.49    200.35 o 
  -4   3  14      946.51      701.45    244.77 o 
  -3   3  14      269.69      249.58    218.66 o 
  -1   3  14      366.35      330.77    154.88 o 
   0   3  14      486.68      364.23    157.28 o 
   1   3  14      233.67      156.38    159.38 o 
   2   3  14     1221.19     1048.39    204.27 o 
   3   3  14       35.83      219.14    142.61 o 
   4   3  14       17.72       96.40    163.77 o 
  -5   4  14      732.41      748.73    242.07 o 
  -4   4  14      227.08      150.68    129.07 o 
  -3   4  14      596.64      625.06    231.12 o 
  -1   4  14       59.82       36.92    159.38 o 
   0   4  14      223.12      256.63    189.40 o 
   1   4  14     1024.62     1368.99    328.82 o 
   2   4  14      284.69      332.75    164.03 o 
   3   4  14      739.41      762.28    192.64 o 
  -4   5  14      883.28      916.51    262.93 o 
  -3   5  14       13.90      120.21    137.77 o 
  -1   5  14      451.79      542.52    219.41 o 
   0   5  14      647.63      583.34    251.38 o 
   1   5  14      172.25      259.77    110.93 o 
   2   5  14      155.40      140.47    170.94 o 
  -3   6  14        5.47      186.09    149.33 o 
  -2   6  14      468.20      250.48    114.06 o 
  -1   6  14      187.93      281.54    138.67 o 
   0   6  14      108.59      112.71    176.94 o 
  -1  -9  15        3.00       50.92    138.43 o 
   0  -9  15      812.33      892.65    247.02 o 
  -4  -8  15       12.01      230.52    232.92 o 
  -3  -8  15       27.31        7.35    159.68 o 
  -2  -8  15        3.86       44.87    136.91 o 
  -1  -8  15      614.24      971.12    333.54 o 
   0  -8  15      321.54      136.42    130.12 o 
   1  -8  15       71.10       98.00    175.74 o 
   2  -8  15       20.63       61.53    159.38 o 
   3  -8  15       31.74      191.35    200.35 o 
  -3  -7  15      835.47      578.54    175.74 o 
  -2  -7  15      107.70      202.45    166.28 o 
  -1  -7  15       45.18       65.58    153.83 o 
   2  -7  15       43.47       73.99    204.85 o 
   3  -7  15       81.77      214.31    168.38 o 
   4  -7  15      104.50      213.41    184.29 o 
  -4  -6  15        0.94       77.89    158.48 o 
  -3  -6  15      960.63     1076.34    275.09 o 
  -2  -6  15     1401.82     1558.08    278.99 o 
  -5  -5  15      754.09      895.80    243.57 o 
  -4  -5  15       88.82      127.71    157.73 o 
  -3  -5  15        1.81       36.92    192.40 o 
  -2  -5  15      428.12      552.13    213.86 o 
  -5  -4  15      370.05      307.50    213.11 o 
  -4  -4  15     1083.56     1485.75    284.69 o 
  -3  -4  15       37.74      109.26    177.69 o 
  -2  -4  15      429.86      457.58    225.71 o 
  -5  -3  15        0.15      129.37    213.86 o 
  -4  -3  15       90.30       96.80    162.83 o 
  -3  -3  15       12.90       46.22    138.67 o 
  -2  -3  15      352.26      518.06    197.35 o 
  -5  -2  15        3.25      178.74    157.73 o 
  -4  -2  15       69.69      209.06    217.01 o 
  -3  -2  15      128.89      359.58    191.80 o 
  -2  -2  15     1096.76     1285.25    281.24 o 
  -6  -1  15        6.70      217.61    212.06 o 
  -5  -1  15      385.19      354.63    200.65 o 
  -4  -1  15     1608.01     1666.44    266.83 o 
  -3  -1  15      212.12      235.32    189.85 o 
  -2  -1  15       24.08       92.45    142.27 o 
   2  -1  15       79.45      213.42    128.59 o 
   3  -1  15       95.12      142.27    116.19 o 
   4  -1  15      108.16      147.67    169.89 o 
  -5   0  15        1.63       -5.85    150.83 o 
  -4   0  15       36.96       41.42    177.54 o 
  -3   0  15     1506.81     1550.88    291.60 o 
   1   0  15     1038.29     1083.70    215.81 o 
   2   0  15      217.16      267.40    125.16 o 
   3   0  15      126.06       84.20    116.31 o 
   4   0  15       26.94      123.46    126.54 o 
   5   0  15       14.34      223.46    255.13 o 
  -5   1  15      106.04      304.50    210.71 o 
  -4   1  15      171.25      110.16    160.88 o 
  -3   1  15       10.95       87.04    175.14 o 
   1   1  15        4.92       71.59    179.64 o 
   2   1  15      810.43      697.46    162.99 o 
   3   1  15       62.29      170.80    145.41 o 
   4   1  15       26.44      212.54    129.87 o 
  -5   2  15     1351.02     1213.36    270.14 o 
  -4   2  15       16.25      234.87    167.48 o 
  -3   2  15      175.50      334.22    175.59 o 
   0   2  15     1381.74     1538.12    264.28 o 
   1   2  15       83.90      218.96    154.13 o 
   2   2  15       41.87      118.62    137.36 o 
   3   2  15      389.51      511.33    172.94 o 
  -4   3  15      147.84      155.63    151.43 o 
  -3   3  15      950.46      645.33    235.62 o 
   0   3  15       64.77      200.20    147.07 o 
   1   3  15       37.37      271.49    180.39 o 
   2   3  15      229.10      164.21    140.77 o 
  -4   4  15      211.25      232.92    171.24 o 
   0   4  15       49.55       86.59    205.45 o 
   1   4  15      214.36       55.98    165.53 o 
  -1   5  15      264.54      383.59    166.73 o 
  -2  -7  16      155.00      205.00    199.15 o 
  -3  -6  16        4.14      346.07    190.45 o 
  -2  -6  16        2.64      133.72    145.42 o 
  -3  -5  16       46.13       54.03    180.09 o 
  -2  -5  16      344.54      329.87    206.50 o 
  -4  -4  16      259.13      329.72    145.42 o 
  -3  -4  16      564.39      733.42    243.57 o 
  -4  -3  16      274.88      451.73    214.16 o 
  -3  -3  16      509.89      458.63    186.39 o 
  -4  -2  16      652.38      497.20    197.35 o 
  -3  -2  16      100.08      267.73    201.55 o 
   3  -2  16        1.46      354.48    222.41 o 
  -4  -1  16      715.39      769.14    244.17 o 
  -3  -1  16      191.32      126.51    190.90 o 
   2  -1  16       23.07      268.64    187.44 o 
   3  -1  16       59.43      133.05    127.99 o 
  -4   0  16        1.85      245.07    180.39 o 
  -3   0  16       20.52      144.67    173.04 o 
   2   0  16        8.21      295.03    121.46 o 
   3   0  16      546.57      450.36    158.54 o 
  -4   1  16      303.36      101.15    158.18 o 
   2   1  16       12.52       95.12    156.99 o 
   1   2  16     1589.45     1935.07    290.70 o 
                                                 
